# Supplementary material for: PI3K/AKT/mTOR pathway-derived risk score exhibits correlation with immune infiltration in uveal melanoma patients
Source: Front Oncol. 2023 Apr 20;13:1167930. doi: 10.3389/fonc.2023.1167930 (PMC10157141; doi:10.3389/fonc.2023.1167930)
Supplement: Supplementary file 1 [file DataSheet_1.zip]

Archive with 62 entries (56 files):
- raw data and Rcode for checking/export (1).png
- raw data and Rcode for checking/FIg1/
- raw data and Rcode for checking/FIg1/forest.pdf
- raw data and Rcode for checking/FIg1/PCA for combined expression profile after ComBat.pdf
- raw data and Rcode for checking/FIg1/PCA for combined expression profile before ComBat.pdf
- raw data and Rcode for checking/FIg1/uniCox.txt
- raw data and Rcode for checking/FIg1/╧ε─┐1 - ╕▒▒╛.pzfx
- raw data and Rcode for checking/FIg1/╧ε─┐1.pzfx
- raw data and Rcode for checking/Fig2/
- raw data and Rcode for checking/Fig2/consensus001.png
- raw data and Rcode for checking/Fig2/consensus002.png
- raw data and Rcode for checking/Fig2/consensus003.png
- raw data and Rcode for checking/Fig2/consensus004.png
- raw data and Rcode for checking/Fig2/consensus005.png
- raw data and Rcode for checking/Fig2/consensus006.png
- raw data and Rcode for checking/Fig2/consensus007.png
- raw data and Rcode for checking/Fig2/consensus008.png
- raw data and Rcode for checking/Fig2/consensus009.png
- raw data and Rcode for checking/Fig2/consensus010.png
- raw data and Rcode for checking/Fig2/consensus011.png
- raw data and Rcode for checking/Fig2/consensus012.png
- raw data and Rcode for checking/Fig2/heatmap.pdf
- raw data and Rcode for checking/Fig2/PCA.pdf
- raw data and Rcode for checking/Fig2/survival.pdf
- raw data and Rcode for checking/Fig3/
- raw data and Rcode for checking/Fig3/durgSenstivity.A.443654.pdf
- raw data and Rcode for checking/Fig3/durgSenstivity.AKT.inhibitor.VIII.pdf
- raw data and Rcode for checking/Fig3/durgSenstivity.Bleomycin.pdf
- raw data and Rcode for checking/Fig3/durgSenstivity.Cisplatin.pdf
- raw data and Rcode for checking/Fig3/durgSenstivity.Docetaxel.pdf
- raw data and Rcode for checking/Fig3/durgSenstivity.Doxorubicin.pdf
- raw data and Rcode for checking/Fig3/durgSenstivity.Etoposide.pdf
- raw data and Rcode for checking/Fig3/durgSenstivity.Gemcitabine.pdf
- raw data and Rcode for checking/Fig3/durgSenstivity.JW.7.52.1.pdf
- raw data and Rcode for checking/Fig3/durgSenstivity.MK.2206.pdf
- raw data and Rcode for checking/Fig3/durgSenstivity.Paclitaxel.pdf
- raw data and Rcode for checking/Fig3/HLA.pdf
- raw data and Rcode for checking/Fig3/ICI.pdf
- raw data and Rcode for checking/Fig3/ssGSEA.pdf
- raw data and Rcode for checking/Fig3/ssGSEA.result.txt
- raw data and Rcode for checking/Fig3/TME.pdf
- raw data and Rcode for checking/Fig3/TMEscores.txt
- raw data and Rcode for checking/Fig4/
- raw data and Rcode for checking/Fig4/B-A.diff.txt
- raw data and Rcode for checking/Fig4/C-A.diff.txt
- raw data and Rcode for checking/Fig4/C-B.diff.txt
- raw data and Rcode for checking/Fig4/gsvaOut.txt
- raw data and Rcode for checking/Fig4/interGene.txt
- raw data and Rcode for checking/Fig4/KEGG.txt
- raw data and Rcode for checking/Fig4/vol-B-A.pdf
- raw data and Rcode for checking/Fig4/vol-C-A.pdf
- raw data and Rcode for checking/Fig4/vol-C-B.pdf
- raw data and Rcode for checking/Fig5/
- raw data and Rcode for checking/Fig5/cindex_mat.txt
- raw data and Rcode for checking/Fig5/coxmodel.rds
- raw data and Rcode for checking/Fig5/fea_df.txt
- raw data and Rcode for checking/Fig5/model.rds
- raw data and Rcode for checking/Fig5/RS_mat.txt
- raw data and Rcode for checking/Fig6/
- raw data and Rcode for checking/Fig6/high.pdf
- raw data and Rcode for checking/Fig6/low.pdf
- raw data and Rcode for checking/pipline R code.R
