# Supplementary material for: PI3K/AKT/mTOR pathway-derived risk score exhibits correlation with immune infiltration in uveal melanoma patients
Source: Front Oncol. 2023 Apr 20;13:1167930. doi: 10.3389/fonc.2023.1167930 (PMC10157141; doi:10.3389/fonc.2023.1167930)
Supplement: Supplementary file 1 [file DataSheet_1.zip › raw data and Rcode for checking/FIg1/uniCox.txt]

id	HR	HR.95L	HR.95H	pvalue
ACACA	2.11406295555476	1.32513352510951	3.37268818225663	0.00168254273478274
ADCY2	2.04479295596765	1.46573842329673	2.85260873721973	2.5439105526681e-05
CAMK4	0.343684278567511	0.164400914686332	0.718480694343062	0.00452971726123686
CDK2	0.470598215962104	0.336669758799119	0.657803901534427	1.02794316098361e-05
CXCR4	1.35292762333013	1.09732064159667	1.66807502254432	0.00466595611792436
DDIT3	1.67821304197224	1.23971483980171	2.27181197144997	0.000806288105695701
HSP90B1	1.53717489678164	1.15069884113515	2.05345358735623	0.0036138616481665
ITPR2	1.36649269038363	1.16560886518034	1.60199731543994	0.000118637536287033
NGF	6.27282670782865	2.40233885670212	16.3791859739825	0.000177019935899339
PDK1	2.02279010752539	1.34954554994856	3.03189456573626	0.000645577342814382
PFN1	1.87931260738472	1.22758416913695	2.87704579862593	0.00368810326306998
PTPN11	1.67277394632167	1.14760950636613	2.43826202202952	0.00744794951617968
RAF1	0.434649877703484	0.295313621899637	0.63972841812173	2.38678709862357e-05
TNFRSF1A	1.99195403398118	1.42764195708828	2.77932492372705	5.01634664392799e-05
