# Supplementary material for: PI3K/AKT/mTOR pathway-derived risk score exhibits correlation with immune infiltration in uveal melanoma patients
Source: Front Oncol. 2023 Apr 20;13:1167930. doi: 10.3389/fonc.2023.1167930 (PMC10157141; doi:10.3389/fonc.2023.1167930)
Supplement: Supplementary file 1 [file DataSheet_1.zip › raw data and Rcode for checking/Fig3/ssGSEA.result.txt]

id	GSE22138_GSM550623	GSE22138_GSM550624	GSE22138_GSM550625	GSE22138_GSM550626	GSE22138_GSM550627	GSE22138_GSM550628	GSE22138_GSM550629	GSE22138_GSM550630	GSE22138_GSM550631	GSE22138_GSM550632	GSE22138_GSM550633	GSE22138_GSM550634	GSE22138_GSM550635	GSE22138_GSM550636	GSE22138_GSM550637	GSE22138_GSM550638	GSE22138_GSM550639	GSE22138_GSM550640	GSE22138_GSM550641	GSE22138_GSM550642	GSE22138_GSM550643	GSE22138_GSM550644	GSE22138_GSM550645	GSE22138_GSM550646	GSE22138_GSM550647	GSE22138_GSM550648	GSE22138_GSM550649	GSE22138_GSM550650	GSE22138_GSM550651	GSE22138_GSM550652	GSE22138_GSM550653	GSE22138_GSM550654	GSE22138_GSM550655	GSE22138_GSM550656	GSE22138_GSM550657	GSE22138_GSM550658	GSE22138_GSM550659	GSE22138_GSM550660	GSE22138_GSM550661	GSE22138_GSM550662	GSE22138_GSM550663	GSE22138_GSM550664	GSE22138_GSM550665	GSE22138_GSM550666	GSE22138_GSM550667	GSE22138_GSM550668	GSE22138_GSM550669	GSE22138_GSM550670	GSE22138_GSM550671
Activated.B.cell	0.426924454645492	0.233095653230601	0.227841641955548	0.167345418091189	0.378417825050103	0.203544209788792	0.24215488489733	0.250306768580109	0.258727052349797	0.3455727302621	0.192799449999824	0.287184588316468	0.217979616661165	0.248368609001803	0.193282131872606	0.229420636354827	0.357796939035727	0.213073115201178	0.223733139185559	0.230074479024488	0.183679351674102	0.176920702155544	0.238091680874384	0.258620985455071	0.212703536234443	0.231877744193654	0.208156394533737	0.256114293422531	0.2190847069482	0.213973578567227	0.186872325832628	0.230344487759401	0.199925027942305	0.219505434716488	0.189351753328664	0.25541616659502	0.337924522927571	0.17859904093302	0.398357011566795	0.400475666566955	0.547746527383165	0.246599390080161	0.188240994558387	0.216684297856095	0.353517649501976	0.219146405609497	0.215878938690745	0.210234604273852	0.237470655974421
Activated.CD4.T.cell	0.609302733122209	0.387661079112084	0.476987918989044	0.344894496751842	0.559791962954131	0.364115602662258	0.397031488823816	0.49113457494791	0.326857677727525	0.38650235751549	0.41257950119161	0.38662711530958	0.454768300130702	0.381363948530705	0.52426204261101	0.407264368462961	0.624065752011857	0.40110409078603	0.398199063197502	0.438806326423525	0.477957164962806	0.362295358342691	0.385699571062363	0.386971758250165	0.408037850513902	0.399900065173152	0.384420010811037	0.449102840052673	0.37908550592731	0.405317144956367	0.456451278273472	0.366339685391768	0.379607648909672	0.356813963987166	0.553902884319117	0.388413768566804	0.464048023140207	0.496240691850191	0.40901069104856	0.559133108022981	0.524147498190655	0.458553567640323	0.326571581872249	0.359731406698672	0.690988258377577	0.39672095199871	0.377734965830416	0.398745852296051	0.351221422189103
Activated.CD8.T.cell	0.95166002680726	0.605328502250974	0.621707406180892	0.559151900874962	0.859983660010706	0.553555799406093	0.584414823400261	0.713495671209301	0.536005721876759	0.585350481462118	0.621716678557694	0.568219636677175	0.582985024388955	0.599168298693668	0.571236801720147	0.625393042106919	0.87815140565486	0.576758642447722	0.621326794085742	0.586372046306334	0.643182185392193	0.564024610149196	0.584091221156052	0.603426202077547	0.583452549246506	0.596767937457833	0.600456632740496	0.756782257782715	0.573580826254133	0.591096966108463	0.589293775803516	0.591353936905473	0.582315251038182	0.580217587329942	0.580547791769894	0.529433564188844	0.606799418081504	0.611334718482028	0.568455971976158	0.837084824255848	0.89654112009469	0.742593503861994	0.576125868703495	0.628771698472081	0.949163740331955	0.605436246388673	0.613401821252564	0.664510465107131	0.625124962638831
Activated.dendritic.cell	0.748737629704979	0.530786060190489	0.640674248839672	0.601774322977494	0.712510558314126	0.624385952090907	0.636947820653486	0.647537446750889	0.652768765183941	0.74843915889296	0.632516571924168	0.599878780703356	0.6006320605706	0.596535928284211	0.538545733626697	0.632421035681353	0.712713747434295	0.564916595694691	0.712288418263626	0.678631105546214	0.656034731658205	0.576537432592269	0.610641963875093	0.629665858419358	0.608172103978317	0.672205930526129	0.568653887068295	0.773654674214401	0.583627829822849	0.657038981477497	0.585152303296482	0.605668211452587	0.582675083056144	0.610509418641679	0.565473751580576	0.589699249927207	0.609643756179279	0.504005441068545	0.691448296429971	0.740171990451421	0.722476576334679	0.632902298956362	0.67365781583936	0.605911378298062	0.706917445750853	0.603422304751423	0.684671196657218	0.637968777289513	0.633385499279085
CD56bright.tural.killer.cell	0.840105710189001	0.771120153146015	0.80840833628683	0.810439599251079	0.857917211446241	0.787944599091146	0.797613055760265	0.833657840795931	0.744938633236049	0.78910544175699	0.790319240410501	0.818455405870604	0.780563001929984	0.805801289209904	0.78221550337889	0.773067132008714	0.846101574387221	0.744467086609339	0.807739849932067	0.809691115265859	0.813416931863318	0.792168152612642	0.787733283892362	0.814669900189488	0.818575284863639	0.801223534670925	0.752974696371867	0.824123888734692	0.786541404368306	0.837653308882114	0.780853482216619	0.777837007345704	0.757108394400619	0.757082028239205	0.79618286669375	0.767592730071843	0.779774763887313	0.750847228468697	0.804035490420292	0.817003117167446	0.844280335836338	0.79296867542526	0.768612436713818	0.776556986702947	0.861732831744452	0.78152747029824	0.787945799977683	0.833102897573047	0.807006077959339
CD56dim.tural.killer.cell	0.792169507650315	0.7510308129869	0.778886353167947	0.72867964186321	0.752263691161316	0.706409996530447	0.792570804683205	0.780767575844965	0.765755151019111	0.838983619929819	0.756412921040449	0.779375311878692	0.767559586727653	0.746887038956322	0.734721905344553	0.753477049377789	0.776863473638094	0.740362818143872	0.747144533523937	0.738117238315196	0.7884430785968	0.731428530979926	0.750248071011324	0.846096195176967	0.865566846345131	0.787660509141098	0.805748517093906	0.741097107680144	0.710438297670999	0.802825407142741	0.773780857425115	0.734882475306418	0.725670289770338	0.726278058581018	0.733887922128294	0.82516224915084	0.752481945901541	0.774584406467276	0.828600044500306	0.796896245623087	0.859118451233815	0.753471643621882	0.728986182909531	0.732882525814144	0.821454059735422	0.769908444363181	0.749063369024725	0.74196298107788	0.755929312972757
Eosinophil	0.320752027941825	0.368981651744887	0.343939649131216	0.437385738525367	0.56968526814236	0.316596549746519	0.382531334619583	0.331298759331114	0.410805710025622	0.36910452828317	0.337431265061475	0.322694986991245	0.359021212401124	0.347019149158121	0.390498341608603	0.348188948049582	0.408637096424227	0.361268091278134	0.374857790520554	0.371766920075273	0.353030217638991	0.41048115362185	0.359580212411014	0.342498680913936	0.391368268033053	0.379449311263965	0.348990449494589	0.433516483342643	0.4114964805464	0.344093202578664	0.348887265572026	0.363052411711771	0.387273884634813	0.373202500021275	0.334842770401551	0.389426967315517	0.331188776023563	0.375734581808871	0.34093234672124	0.405704624141281	0.373190749818625	0.358504582125865	0.371393090567092	0.386535942105966	0.479826791086412	0.336085442321046	0.351329537230137	0.336103579875583	0.344656273047959
Gamma.delta.T.cell	0.827078688650459	0.712031675237466	0.805054283339596	0.726956778741586	0.861718349081726	0.707472735728627	0.752360336493857	0.805701214119301	0.70736336526096	0.754211101985304	0.814522885831904	0.777669375187722	0.757367382469699	0.805094038196844	0.753227757064103	0.787683797164757	0.807931143035217	0.751164584234097	0.78189642695773	0.804101355444422	0.853124175607625	0.763747605105314	0.708770319160251	0.770692910385523	0.781929640975241	0.755876161268678	0.778671198232401	0.826396056913551	0.68350567653	0.802076586262824	0.758870102732577	0.716610042390682	0.750914571332353	0.748837143717308	0.741383891585629	0.732690490766973	0.783243656702157	0.764943452507222	0.79638183357105	0.847152879211176	0.815823081752159	0.787485216004672	0.792476408122921	0.757698562480307	0.784300051777128	0.734552135506988	0.79485332595097	0.810601497330673	0.780873275450808
Immature..B.cell	0.684480077608993	0.379940379761836	0.399884538783582	0.322897658299696	0.469632554445673	0.415169653594986	0.48570754313476	0.532592218160726	0.560851077333111	0.553643628020988	0.446429428670394	0.477356836484288	0.423674296335049	0.436489735039646	0.372704108941129	0.420396491490126	0.597530106402436	0.450818747256002	0.527762567323258	0.512723491126534	0.428366085424425	0.379391904552984	0.362463099541714	0.398104745980287	0.368866231441802	0.513077612949679	0.37447476967278	0.578868195376103	0.419090686869222	0.405943652353643	0.401330122785734	0.378851126541957	0.388388848082597	0.428697278905186	0.293895793648433	0.371334359324233	0.386979118400275	0.342222723428785	0.409060091056872	0.54284674627054	0.533348560583315	0.503497452593437	0.494966103732108	0.405270504826485	0.608420150299386	0.482000489758008	0.466248709983086	0.482158745923846	0.453980327173239
Immature.dendritic.cell	0.869719469232494	0.829654945151852	0.853299694425559	0.811090686383671	0.883713866529428	0.832172065362984	0.829670766607631	0.849327393319102	0.828624712934728	0.837070516055763	0.836077000893692	0.797416376059801	0.828504383830318	0.806561991550218	0.846536864951691	0.851979012737729	0.892297095808635	0.823791386249401	0.83979554845294	0.844920735529832	0.796383444935135	0.801997914627558	0.83178134994274	0.828546468977323	0.829788011502694	0.826070339924512	0.827977368767078	0.865428672105176	0.852712465000559	0.856153054612319	0.809023828419039	0.839882720995434	0.861497536844746	0.843911026101204	0.813995423457057	0.8110118475168	0.845606866352705	0.854249209900821	0.82095100346595	0.883474781292223	0.862030627724615	0.840766833201542	0.817489947485342	0.815065216323251	0.895539016416196	0.827093021657368	0.840523885323296	0.863060166680655	0.848221355173284
MDSC	0.911041864581904	0.55548113888988	0.589877837717141	0.647967446892015	0.909630597727622	0.603616117173899	0.605580425894221	0.690733934393349	0.684086444785327	0.859361335658361	0.637626123292233	0.617051518513607	0.633204610331437	0.59697686348289	0.531818592166024	0.625735514221318	0.833516018302626	0.55812006273961	0.80592776579511	0.634979336202983	0.725589384882308	0.573607178991233	0.567432137252273	0.660452050851972	0.651348543332388	0.669552581324883	0.57030533656142	0.922840734035263	0.536546798888724	0.644988612140942	0.521206253804674	0.63499100893858	0.577330547142417	0.571328518371279	0.602117680691928	0.651119668969666	0.597881747227479	0.524784170803782	0.748414057364992	0.837182020437816	0.825812056969717	0.688738709476546	0.702924509576257	0.611345732005299	0.87700632354523	0.625440566008167	0.712631063961322	0.673324658442355	0.645530641735186
Macrophage	0.428342131416626	0.314605102220198	0.318071828207792	0.417982371175256	0.464847053397169	0.378529138555423	0.390741671909433	0.349761717835012	0.448074521166024	0.492164946650609	0.358273933135302	0.405768253702416	0.333137247410556	0.330822745215703	0.341068674365382	0.355992107153895	0.426616345276777	0.327282127496203	0.457413013009381	0.347556107513334	0.416884742235274	0.404418808741195	0.363312938447101	0.360578038602899	0.356799579887817	0.392744507610888	0.361878457177643	0.479132070070755	0.36432940960984	0.387381947219868	0.327918956354972	0.370156512188359	0.348380587243742	0.364199402695561	0.30640001563875	0.40160474518678	0.351664824301492	0.283972778323385	0.487720709540066	0.448589904767086	0.437734912464772	0.34328083119273	0.48632955584756	0.32235507032686	0.425208040522649	0.33493191716329	0.442410406831614	0.362930135430483	0.36204096434423
Mast.cell	0.469341428011546	0.320975417869049	0.397858875961342	0.294064096262465	0.572435156086105	0.349182108057324	0.402919298390079	0.404349035049669	0.548435606068803	0.580370230973579	0.3363027339119	0.440124159091692	0.416370831403998	0.471932728027563	0.345081197578293	0.347304497536301	0.451609670248809	0.374232801663899	0.391431118389452	0.371912744663979	0.398932308146194	0.327321242710181	0.351292164895692	0.505340225859962	0.374580732919734	0.351783555646894	0.335461367111907	0.360668443348726	0.380114586097148	0.462449082446318	0.374697976535557	0.37284423368397	0.375057839197914	0.340342456911074	0.445203033723393	0.380581896511188	0.334467219509089	0.31794582717254	0.436434472757088	0.412736096854947	0.466627801646402	0.416301417620869	0.34365128210326	0.37292916726022	0.495076566647118	0.39301401822727	0.328960179239273	0.428371336092633	0.364759412957186
Monocyte	0.933419261046371	0.871104010847449	0.870301655357775	0.877092200359489	0.929313611575515	0.920177815431091	0.928626656490741	0.915707123858058	0.927521321917387	0.945210822012813	0.902561860841583	0.919174184596064	0.873962678719224	0.909678353330609	0.910556676995821	0.889672628541596	0.950043403743338	0.927593634824521	0.913957740481683	0.921782643537017	0.891607898283469	0.878534106642864	0.916059324044408	0.903349785811955	0.933373764206667	0.933826560443641	0.895575152789465	0.822677637791664	0.908190442281543	0.935733637467431	0.896027988679822	0.922101588156733	0.90706214764069	0.911204274995271	0.873050168759376	0.942589885774489	0.896250713275879	0.877687771137886	0.911175713509095	0.930744425380399	0.928744685852482	0.909384064919772	0.899344478007459	0.886611629363003	0.957920010862725	0.890874147892742	0.900330714871881	0.917827336718068	0.92564279165
Natural.killer.T.cell	0.612326262687655	0.440195892055716	0.468650361018713	0.476157000290524	0.535181287842636	0.500629829519898	0.529770983542777	0.509253470638908	0.498479113601494	0.575427417068461	0.441778569714472	0.487088578300346	0.476626071288354	0.461656164653217	0.476370611072196	0.456139942102143	0.516711644217218	0.480626946100547	0.512267424292079	0.481835557186562	0.508463438258499	0.496659895399686	0.478972375572541	0.527445071426523	0.464455884620433	0.463562936949271	0.467733737363333	0.545479838523261	0.465852593224668	0.480561341912213	0.503186167085926	0.480426247236275	0.492407430786577	0.4950750819665	0.455477409804859	0.460681076206503	0.532121513430177	0.415035369024808	0.525866077855967	0.558119494609023	0.542166941336003	0.482064971631335	0.486184815610608	0.465819229683331	0.513000392285657	0.483483453298125	0.46690916632586	0.479815850623463	0.460949718891968
Natural.killer.cell	0.784508031983586	0.608283999598301	0.583424888841974	0.676813334173973	0.707271360844853	0.671122481114031	0.649851248391162	0.695822081132708	0.662045644861153	0.736147817362527	0.624820879075362	0.653475986765307	0.574278198568738	0.645250661711689	0.635459173041401	0.627331812179933	0.724058695958394	0.613156327514584	0.716775736809331	0.651102774900722	0.721231503536844	0.676635929841687	0.60866804937497	0.593822481969525	0.6679868141729	0.656529714065385	0.623130263223731	0.765903423670963	0.600034964300731	0.629178889058402	0.641448455039258	0.636315873680226	0.564019155460971	0.604866577896306	0.629878458961352	0.66706825563491	0.651565074009167	0.61182745777057	0.683180828145292	0.73423184721387	0.713178292365598	0.66549017455443	0.67355212028793	0.602119094889684	0.782467575610602	0.601235467830184	0.646291058888866	0.695739659152941	0.640517453934452
Neutrophil	0.107001933866789	0.0527023559727342	0.0418857117655589	0.177046786199927	0.0950161177169508	0.0312168297763055	0.0767795915733244	0.0357735007901551	0.0629089897584474	0.084603191927008	0.0779369496300337	0.0434439453695819	0.0705673046529564	0.0780696350278039	0.0545768315462933	0.0436208273542624	0.0317057518024128	0.0973341087850851	0.142772904609395	0.0648473306126192	0.16666403647431	0.0909080748866546	0.0777452355343332	0.08926263726592	0.111859311261633	0.0652322426576337	0.117165479235074	0.0861385336069995	0	0.0441316644964864	0.0472589542863123	0.0609556633654064	0.0447919909335791	0.0750388618050566	0.0379763864598662	0.0695439262283017	0.0511772827430107	0.0904434335175498	0.117960130916173	0.0655033332686203	0.101908518502102	0.0587847771898317	0.0740843422588898	0.0910847311507935	0.0558734298713688	0.0623787425821145	0.0926290604352224	0.086399800700334	0.0801938941180116
Plasmacytoid.dendritic.cell	0.919264822658106	0.885111377068308	0.841729902996116	0.83410450252782	0.919079744788647	0.880435273013058	0.862273804736163	0.893489990599141	0.866418626269193	0.894079647078304	0.885701006603258	0.86637642256115	0.857098369121703	0.881009064395793	0.881459123149172	0.883944285359434	0.896092810662762	0.882451426965724	0.863258902556971	0.900674727329419	0.83860635639259	0.856251150228772	0.909763975666993	0.908316379740636	0.864855202907484	0.915179655484113	0.856186010203943	0.881934584195601	0.887917439296311	0.879155675374883	0.897485841850489	0.88510975311478	0.906440170400233	0.897664392585535	0.87574206583542	0.849035716847987	0.877155171418225	0.862967096653222	0.881906980799014	0.898765855598089	0.893578402190229	0.901748311830741	0.852713585528002	0.876635049598859	0.893215613257247	0.871724226948833	0.900180727010021	0.897625228622455	0.885359719725863
Regulatory.T.cell	0.601722685077887	0.31667650855054	0.475276510011619	0.494119214548759	0.690585880240552	0.453667192984641	0.481403100835095	0.551429183298804	0.427934611628427	0.573212984996021	0.40797360102853	0.390199595861116	0.360940761518555	0.363534210140264	0.36839154856784	0.391802969615456	0.611103476975229	0.353988350303387	0.602413203559758	0.495335983448016	0.578308120592642	0.463276446752547	0.502044847493569	0.499433127968348	0.524628467349405	0.409593049295309	0.395789411892132	0.651603185085433	0.377389482456638	0.515407669012686	0.442207446998581	0.428458930881769	0.39938470438929	0.462509702000849	0.394945152836151	0.493287417793612	0.490915066176525	0.389131923648492	0.564628727326201	0.664357570968951	0.587616955819602	0.520431889415871	0.426284487437234	0.505666324204543	0.719265056296881	0.388974350348574	0.467243703567554	0.517083312173068	0.558485302201838
T.follicular.helper.cell	0.69643619262341	0.505493212904724	0.556164720677995	0.578331496538635	0.689197922659825	0.595431791741877	0.59824268228607	0.596607282303113	0.638252728119911	0.754015846257683	0.574368874179927	0.582093148706225	0.504977266428306	0.541933382875669	0.576816845348037	0.58615710606686	0.653525732965396	0.608201860229263	0.65884878083456	0.622928345488083	0.621115602141999	0.613654403385351	0.596926496886617	0.562772685010168	0.571716957667146	0.592934653867143	0.591325110249471	0.685155613367302	0.544664708272203	0.636113844064836	0.556569052751717	0.564092790193567	0.598983981738955	0.585206205418913	0.501338649645157	0.584140677379582	0.552639789621079	0.558446900717905	0.673003546014912	0.66371529611115	0.66875212901226	0.584722349339534	0.655779258174299	0.57858312716722	0.67771448376945	0.554225019358332	0.623687584313907	0.62107655534372	0.615809335830437
Type.1.T.helper.cell	0.656030293460053	0.528132205807207	0.539315987521823	0.501665119836912	0.624309532536967	0.52207316253099	0.529307311946818	0.59236735879143	0.526488334950774	0.585964353093627	0.559091483782159	0.519328285308902	0.519585467044097	0.510087438476884	0.503852168306185	0.567751965589081	0.61993220949616	0.510580723844116	0.550977331827339	0.548459834263456	0.528462146223918	0.486484934320546	0.517634151753806	0.555302666080475	0.525480661481656	0.552399014250207	0.525844841284993	0.624351551525857	0.499518919761734	0.554800718668492	0.545418041978188	0.506027497454936	0.500906829972282	0.513581508190883	0.505707139815026	0.503549684555493	0.487130528446745	0.503164602692773	0.542354219156433	0.601062446095045	0.622232494829912	0.576858393918764	0.513054115031153	0.543886332298583	0.622459872559186	0.553339525482627	0.562883103205782	0.554126656944483	0.548796882320726
Type.17.T.helper.cell	0.337327259472785	0.281962200638039	0.305299067843387	0.373953505946909	0.286788315849296	0.326923610468004	0.315947844284293	0.307534388517505	0.345078438790613	0.334503748783333	0.297865808611457	0.305179896228502	0.261975156091182	0.297901359725235	0.284209668559156	0.307901001139344	0.350682176138182	0.338884282556913	0.309763728804205	0.339142649643761	0.385206592020975	0.356292409623858	0.320639921179935	0.335580611052121	0.337459822416148	0.267944069508062	0.305146361298463	0.35647879324404	0.303346874917582	0.289492637379901	0.29891041039858	0.328819358423418	0.303340963217416	0.31128015154637	0.261064985660792	0.346777479236714	0.29660318144097	0.308377919681686	0.363802066920708	0.365013961090966	0.328051846863478	0.290932608649665	0.353295155289275	0.279220805676579	0.344007348190963	0.323888566503803	0.296199301608634	0.300107693286195	0.299311658809121
Type.2.T.helper.cell	0.555842448562863	0.562650954685016	0.530035852686492	0.601088053415035	0.605016846465117	0.577752451517403	0.55179959404714	0.541448770967951	0.546157960572497	0.549774057247156	0.522250327786329	0.535634947323919	0.483576799919943	0.491216549737712	0.633685607866346	0.501751123552743	0.559917413493564	0.58572329709867	0.568755338322443	0.564247635843944	0.580317982959916	0.614286341824287	0.567128362705136	0.445689046983081	0.545750416723314	0.517684651893285	0.551545014209019	0.516121205544795	0.593771397988551	0.555370508582806	0.573325339137678	0.583392584295049	0.591162031398679	0.571814997408499	0.62078058045778	0.547567990625738	0.653299632141742	0.65919278433265	0.509779463697458	0.56128986513523	0.54520611305137	0.561305150612296	0.596656550798873	0.5681572132408	0.550408903715344	0.496464621533559	0.530398097257042	0.564051710058039	0.489169376832688
[truncated: 94 more columns]
