# Supplementary material for: PI3K/AKT/mTOR pathway-derived risk score exhibits correlation with immune infiltration in uveal melanoma patients
Source: Front Oncol. 2023 Apr 20;13:1167930. doi: 10.3389/fonc.2023.1167930 (PMC10157141; doi:10.3389/fonc.2023.1167930)
Supplement: Supplementary file 1 [file DataSheet_1.zip › raw data and Rcode for checking/Fig3/TMEscores.txt]

ID	StromalScore	ImmuneScore	ESTIMATEScore	TumorPurity
GSE22138_GSM550623	-571.729052877301	2077.02925081639	1505.30019793909	0.677860449665266
GSE22138_GSM550624	-1625.18653411602	-1047.87423408399	-2673.06076820001	0.977482894264171
GSE22138_GSM550625	-1308.92865704836	-501.820632267259	-1810.74928931562	0.943024410627959
GSE22138_GSM550626	-741.540746898957	-517.677397557974	-1259.21814445693	0.913028343095592
GSE22138_GSM550627	415.567957036446	1525.24826121134	1940.81621824779	0.629507983008763
GSE22138_GSM550628	-1158.31338077727	-461.415985907547	-1619.72936668482	0.933325542907812
GSE22138_GSM550629	-1230.44775053651	-236.457390598315	-1466.90514113483	0.925037304365067
GSE22138_GSM550630	-949.579774334071	506.18351104823	-443.396263285841	0.857759178878342
GSE22138_GSM550631	-1081.18462857886	-114.740888990316	-1195.92551756918	0.909199384312562
GSE22138_GSM550632	-596.639158911805	921.715374434075	325.076215522269	0.794444090017374
GSE22138_GSM550633	-1281.64313164572	-322.668788076302	-1604.31191972202	0.932510629077557
GSE22138_GSM550634	-1161.79966978983	-602.123260666775	-1763.92293045661	0.940715154318078
GSE22138_GSM550635	-1351.17941880596	-691.324388099799	-2042.50380690576	0.95379548753882
GSE22138_GSM550636	-1347.62052246749	-522.427618320937	-1870.04814078842	0.945884802941714
GSE22138_GSM550637	-1689.62391758971	-833.983178289424	-2523.60709587914	0.972618800497994
GSE22138_GSM550638	-1279.69831795732	-265.10597668018	-1544.8042946375	0.929320503302086
GSE22138_GSM550639	-603.894254660646	1474.05753696536	870.163282304716	0.743359717300451
GSE22138_GSM550640	-1543.78264780671	-804.998346345355	-2348.78099415207	0.966335095727795
GSE22138_GSM550641	-899.421798920062	423.056296033059	-476.365502887003	0.860236878879403
GSE22138_GSM550642	-1078.76036564966	147.413932310558	-931.346433339097	0.892347581293244
GSE22138_GSM550643	-661.343915017883	-135.582194691525	-796.926109709407	0.883268738014174
GSE22138_GSM550644	-1169.90710140806	-875.383230471358	-2045.29033187942	0.953918303373197
GSE22138_GSM550645	-1470.34049611051	-669.223306162428	-2139.56380227294	0.957979230979812
GSE22138_GSM550646	-1268.65738656299	-271.545846150072	-1540.20323271307	0.929070890060963
GSE22138_GSM550647	-1025.16489003798	-500.591218302643	-1525.75610834062	0.928284361943824
GSE22138_GSM550648	-1322.67734654079	-442.840677435207	-1765.518023976	0.9407945486685
GSE22138_GSM550649	-1349.98376435124	-777.424860260778	-2127.40862461202	0.957465919577294
GSE22138_GSM550650	-866.131907105291	1685.48709862523	819.355191519944	0.748327618651595
GSE22138_GSM550651	-1451.34699579222	-849.527428164131	-2300.87442395635	0.964501943986631
GSE22138_GSM550652	-849.34390790623	-225.195222900886	-1074.53913080712	0.901636684529287
GSE22138_GSM550653	-1435.16381312312	-590.22208314955	-2025.38589627266	0.953037516822903
GSE22138_GSM550654	-1211.38545733109	-656.098529820844	-1867.48398715194	0.945762597054833
GSE22138_GSM550655	-1443.40850008066	-617.74930461917	-2061.15780469983	0.954614618285185
GSE22138_GSM550656	-1356.59600995353	-716.731108968888	-2073.32711892241	0.955145137556637
GSE22138_GSM550657	-1365.90327799092	-909.798954063018	-2275.70223205394	0.963519605952932
GSE22138_GSM550658	-1378.8689888522	-712.260273149497	-2091.1292620017	0.955915728230468
GSE22138_GSM550659	-1371.80142890496	-589.279705876043	-1961.081134781	0.950136421595602
GSE22138_GSM550660	-1296.26420487265	-1064.88750470616	-2361.15170957881	0.966800703534991
GSE22138_GSM550661	-1180.03790567954	382.56395576771	-797.473949911828	0.883306439848188
GSE22138_GSM550662	-432.476133527155	1251.61723769449	819.141104167338	0.748348463763851
GSE22138_GSM550663	-542.944242530718	1346.7994676586	803.855225127878	0.7498348974281
GSE22138_GSM550664	-966.013159481501	224.357653706931	-741.65550577457	0.879435752832356
GSE22138_GSM550665	-1149.87133650193	-198.939119827177	-1348.8104563291	0.918313522287012
GSE22138_GSM550666	-1330.21844490127	-485.128035168774	-1815.34648007004	0.943248722497902
GSE22138_GSM550667	-163.90021976464	2012.64971883438	1848.74949906974	0.639950729255098
GSE22138_GSM550668	-1421.93216098525	-484.612177466156	-1906.54433845141	0.947609652648499
GSE22138_GSM550669	-910.558776620923	-63.5470941705642	-974.105870791487	0.895162916956657
GSE22138_GSM550670	-713.697841321175	-37.4325152041108	-751.130356525286	0.88009694647846
GSE22138_GSM550671	-749.035465806887	-161.500046537499	-910.535512344386	0.890964638519726
GSE22138_GSM550672	-842.350857676826	-78.3472042848698	-920.698061961696	0.891641007336369
GSE22138_GSM550673	-1052.09863859046	431.331451199768	-620.767187390696	0.870850805459934
GSE22138_GSM550674	-1410.33219678867	-641.998209508417	-2052.33040629709	0.954227883005358
GSE22138_GSM550675	-1351.46356149313	-505.376636539183	-1856.84019803231	0.945253888805824
GSE22138_GSM550676	-1191.07245601828	-606.624595337261	-1797.69705135555	0.942385209471973
GSE22138_GSM550677	-952.888787066454	-342.244825660411	-1295.13361272687	0.915166062729927
GSE22138_GSM550678	-1483.36246513617	-808.255094253131	-2291.6175593893	0.964142227484499
GSE22138_GSM550679	-697.284785997196	490.679906602855	-206.60487939434	0.839377156587463
GSE22138_GSM550680	-1513.29554865581	-1008.55612941536	-2521.85167807117	0.972558882933504
GSE22138_GSM550681	-1475.15941836582	-620.393422429761	-2095.55284079558	0.956106196714628
GSE22138_GSM550682	-1413.92683767409	-483.054027881525	-1896.98086555562	0.947160300122209
GSE22138_GSM550683	-654.127861042539	-625.229411074909	-1279.35727211745	0.914230170401116
GSE22138_GSM550684	-1006.76643350386	474.322597385272	-532.443836118588	0.864404960150009
GSE22138_GSM550685	-564.851239717647	184.028817162935	-380.822422554711	0.853001438719842
TCGA_TCGA-VD-A8KG	-1038.17185534475	103.414400669134	-934.757454675616	0.89257345906491
TCGA_TCGA-V4-A9EV	-559.222978893168	1954.11883934951	1394.89586045634	0.689685469196029
TCGA_TCGA-WC-A87W	-843.360757722688	-838.652105961655	-1682.01286368434	0.936568932611423
TCGA_TCGA-YZ-A983	-1367.70694486771	-374.993457578252	-1742.70040244596	0.939653915996482
TCGA_TCGA-VD-AA8N	-681.816027276455	661.702714225335	-20.1133130511205	0.824184972154332
TCGA_TCGA-VD-A8K9	-1539.5612503592	-758.414782854761	-2297.97603321396	0.964389505635471
TCGA_TCGA-WC-A884	-412.345417504892	452.279757959306	39.9343404544146	0.819161300821348
TCGA_TCGA-V4-A9EL	-576.286929092753	1105.2433917666	528.95646267385	0.775915123226989
TCGA_TCGA-V4-A9EW	-1362.43974918478	-816.104257298366	-2178.54400648315	0.959604779413637
TCGA_TCGA-V4-A9ET	-1347.73346677222	-711.43484262907	-2059.16830940129	0.954527596814916
TCGA_TCGA-WC-A88A	-951.527155826122	-329.037991299466	-1280.56514712559	0.914301997976297
TCGA_TCGA-V4-A9F8	-955.367961251453	-90.5775519998934	-1045.94551325135	0.899813478145539
TCGA_TCGA-VD-A8KI	-1189.64382401347	-84.2036384338304	-1273.8474624473	0.913902159171782
TCGA_TCGA-VD-A8KH	-1608.47167487781	-892.026006814496	-2500.4976816923	0.971824838963279
TCGA_TCGA-VD-AA8R	-1349.89681941791	-926.346084705004	-2276.24290412292	0.963540843825214
TCGA_TCGA-YZ-A982	-1217.66351077559	-136.42376638803	-1354.08727716362	0.918619865707392
TCGA_TCGA-VD-A8KB	-1411.3773585673	-1123.01898038658	-2534.39633895388	0.972985650668762
TCGA_TCGA-V4-A9ED	-489.396316697934	379.955149778831	-109.441166919103	0.831539671171343
TCGA_TCGA-V4-A9ES	-1735.84862708446	-766.335407083907	-2502.18403416837	0.971883154701431
TCGA_TCGA-V4-A9EZ	-1394.49193887642	-279.27020784672	-1673.76214672314	0.936143772016194
TCGA_TCGA-V4-A9EA	-1411.35155070666	-555.094787294523	-1966.44633800119	0.950381712082735
TCGA_TCGA-V4-A9EK	-815.510240940095	467.806041544063	-347.704199396032	0.850454178137829
TCGA_TCGA-VD-A8KK	-1153.00794813028	-108.353858498844	-1261.36180662912	0.913156648418932
TCGA_TCGA-WC-A885	-1750.77849193721	-1053.20625241394	-2803.98474435116	0.981357445777776
TCGA_TCGA-V3-A9ZX	-715.064572396003	800.917904700567	85.8533323045634	0.815276690465592
TCGA_TCGA-WC-A87T	-1580.55322334756	-986.559805822706	-2567.11302917026	0.974083142286121
TCGA_TCGA-V4-A9EO	-1226.70398370799	-847.487701536656	-2074.19168524465	0.955182712248106
TCGA_TCGA-V4-A9EF	-1105.91015363014	-308.210556817274	-1414.12071044742	0.922066231863504
TCGA_TCGA-V4-A9E8	-556.892253885216	925.643684207091	368.751430321875	0.790534142040926
TCGA_TCGA-VD-A8K7	-1559.48707101303	-920.791155626394	-2480.27822663942	0.97112099385954
TCGA_TCGA-V4-A9EU	-999.709580169015	56.0329609718676	-943.676619197148	0.89316302830907
TCGA_TCGA-VD-A8KL	-1223.4726238946	-849.671754287671	-2073.14437818227	0.955137193539571
TCGA_TCGA-V4-A9EM	-1041.27705758043	-271.137573219588	-1312.41463080002	0.916185583776466
TCGA_TCGA-V4-A9E5	-1326.43180682427	-537.441266186443	-1863.87307301072	0.94559027605749
TCGA_TCGA-V3-A9ZY	-1238.26640312322	-254.992771206463	-1493.25917432969	0.926499917701377
TCGA_TCGA-WC-A882	-594.946951835854	151.289281801338	-443.657670034516	0.857778903172086
TCGA_TCGA-WC-A880	-1241.06561610457	-535.842813632128	-1776.9084297367	0.941359996495144
TCGA_TCGA-VD-A8KE	-1069.76120871326	-483.807911243856	-1553.56911995711	0.929794832811552
TCGA_TCGA-VD-AA8S	-732.519678645561	-350.962298618019	-1083.48197726358	0.90220364538688
TCGA_TCGA-WC-A888	-721.882454003907	1611.10484502141	889.222391017504	0.741485481253847
TCGA_TCGA-V4-A9F1	-770.821588811065	166.199698528306	-604.621890282759	0.869683421871261
TCGA_TCGA-V4-A9EY	-947.765596957542	-138.257148103187	-1086.02274506073	0.90236444207638
TCGA_TCGA-VD-A8KJ	-1257.15558259637	-730.947825695588	-1988.10340829196	0.951365853100667
TCGA_TCGA-V4-A9EC	-1387.3853351535	-812.251852126068	-2199.63718727956	0.960471308477567
TCGA_TCGA-V4-A9F7	-1588.68499493699	-829.340151808451	-2418.02514674544	0.968900258322199
TCGA_TCGA-VD-AA8M	-1165.72433842094	-403.546228802473	-1569.27056722342	0.93064070559607
TCGA_TCGA-VD-A8KD	-654.324980258494	1482.83138780898	828.506407550484	0.747435898570214
TCGA_TCGA-WC-A883	-979.911228507083	-303.278756805097	-1283.18998531218	0.914457987679533
TCGA_TCGA-V4-A9F3	-477.660315471426	1124.83794271499	647.177627243567	0.764851611966397
TCGA_TCGA-V4-A9F2	-700.07209576138	292.957145731121	-407.114950030259	0.855009354639169
TCGA_TCGA-V4-A9EJ	-1315.75920870712	-481.508863676943	-1797.26807238406	0.942364142557496
TCGA_TCGA-V4-A9F5	-1468.69416507554	-651.998099621737	-2120.69226469728	0.957180981131718
TCGA_TCGA-V4-A9EQ	-967.467118372044	-18.6428594808392	-986.109977852883	0.895946947556527
TCGA_TCGA-WC-AA9E	-1373.04334754227	-563.366243252606	-1936.40959079487	0.949000885753821
TCGA_TCGA-VD-A8KF	-990.408454953013	-242.446776365966	-1232.85523131898	0.91144304658734
TCGA_TCGA-WC-A87Y	-925.005426176609	685.15541754461	-239.850008631999	0.842019672331396
TCGA_TCGA-YZ-A985	-1184.61968032101	-490.667146480473	-1675.28682680148	0.936222442438767
TCGA_TCGA-VD-AA8O	-1228.27038513946	504.891755046911	-723.378630092549	0.878155513565054
TCGA_TCGA-VD-AA8Q	-897.338233628126	314.650025237622	-582.688208390504	0.868089685654394
TCGA_TCGA-V4-A9EE	-973.630570930629	318.29683656443	-655.3337343662	0.873333680673301
TCGA_TCGA-VD-A8K8	-1084.60984204695	981.203248722369	-103.406593324577	0.831047310777285
TCGA_TCGA-WC-A87U	-1224.20271051937	-610.598415113079	-1834.80112563244	0.944193221626825
TCGA_TCGA-V4-A9E9	-1550.12862144298	-745.76357709856	-2295.89219854154	0.964308558792031
TCGA_TCGA-VD-AA8P	-1085.14532364533	-588.142395780048	-1673.28771942538	0.936119282957186
TCGA_TCGA-YZ-A984	-878.104746881481	-817.055289854635	-1695.16003673612	0.937243569467741
TCGA_TCGA-V4-A9EX	-1151.85016307631	-323.696740747647	-1475.54690382395	0.925518437040954
TCGA_TCGA-VD-A8KM	-52.6923302280703	2135.04226218529	2082.34993195722	0.613230849559549
TCGA_TCGA-VD-AA8T	-1159.68184047781	-477.710770441152	-1637.39261091896	0.934253286379075
TCGA_TCGA-VD-A8KN	-552.148049116307	838.538256945466	286.390207829159	0.797880122514287
TCGA_TCGA-WC-A881	-1148.17235307819	-359.438887417367	-1507.61124049556	0.927290608034502
TCGA_TCGA-WC-AA9A	-1848.12507157619	-1037.06277582866	-2885.18784740485	0.983578537064232
TCGA_TCGA-YZ-A980	-863.962631538588	-456.359705817403	-1320.32233735599	0.916650145805412
TCGA_TCGA-V4-A9EH	-1115.67861034608	232.210538090218	-883.468072255867	0.889153495420438
TCGA_TCGA-V4-A9F4	-891.917372413528	-476.103725226861	-1368.02109764039	0.919426137682563
TCGA_TCGA-V4-A9EI	-1202.71281320987	-211.369329125561	-1414.08214233543	0.922064040723858
TCGA_TCGA-V4-A9F0	-641.544719709709	213.101891259786	-428.442828449922	0.856628774624058
TCGA_TCGA-RZ-AB0B	-1053.18835778145	-305.87721457796	-1359.06557235941	0.918908373106634
TCGA_TCGA-VD-A8KO	-1592.94565193776	-1003.78453941225	-2596.73019135001	0.975057286087411
TCGA_TCGA-VD-A8KA	-1518.00925944253	-880.888353677772	-2398.8976131203	0.968201670386699
TCGA_TCGA-V4-A9E7	-1686.82424739437	-907.855835498603	-2594.68008289298	0.974990449041597
