# Supplementary material for: PI3K/AKT/mTOR pathway-derived risk score exhibits correlation with immune infiltration in uveal melanoma patients
Source: Front Oncol. 2023 Apr 20;13:1167930. doi: 10.3389/fonc.2023.1167930 (PMC10157141; doi:10.3389/fonc.2023.1167930)
Supplement: Supplementary file 1 [file DataSheet_1.zip › raw data and Rcode for checking/Fig4/B-A.diff.txt]

id	logFC	AveExpr	t	P.Value	adj.P.Val	B
HALLMARK_PROTEIN_SECRETION	-0.290044213451678	0.059563094195005	-6.50018242490565	3.24791043046344e-09	1.62395521523172e-07	10.6898075370355
HALLMARK_MYOGENESIS	0.169303137483898	0.0169744360062746	4.55433000296104	1.4960346114941e-05	0.000374008652873525	2.54220347244601
HALLMARK_IL6_JAK_STAT3_SIGNALING	-0.225668754926762	0.101058637247661	-4.03595159481208	0.000107077681852135	0.00133996699694695	0.670991920687314
HALLMARK_INTERFERON_GAMMA_RESPONSE	-0.269486398084529	0.0796813368018593	-4.03564606617723	0.000107197359755756	0.00133996699694695	0.669935521761824
HALLMARK_KRAS_SIGNALING_DN	0.123000279099679	-0.00228604838025062	3.90990453164909	0.000168997328371185	0.00168997328371185	0.240070222963046
HALLMARK_TNFA_SIGNALING_VIA_NFKB	-0.180817744832506	0.0669496377666552	-3.8107840125725	0.000240390756519218	0.00200325630432682	-0.0917734239800296
HALLMARK_INTERFERON_ALPHA_RESPONSE	-0.274207912054749	0.0696541245934261	-3.6515490169809	0.000418266552144358	0.00298761822960256	-0.61153971487028
HALLMARK_INFLAMMATORY_RESPONSE	-0.175717831836805	0.0823600602893538	-3.41148318830052	0.000936004848142581	0.00585003030089113	-1.36291747614323
HALLMARK_MTORC1_SIGNALING	-0.141686632274516	0.071097917482437	-3.08822280408267	0.00261142393906485	0.0145079107725825	-2.31028933095949
HALLMARK_ANDROGEN_RESPONSE	-0.119846694433471	0.0333730421562783	-2.9835794153083	0.00358608830393357	0.0179304415196678	-2.60042480750185
HALLMARK_WNT_BETA_CATENIN_SIGNALING	0.127628484882676	0.0172703487476679	2.94194339197242	0.00405994922257995	0.0184543146480907	-2.71354934582482
HALLMARK_IL2_STAT5_SIGNALING	-0.111375615053615	0.0563068762373968	-2.87577519224251	0.00493293482233175	0.018782955326268	-2.89058056519878
HALLMARK_APICAL_SURFACE	0.0997028963844149	0.0218115704331709	2.8745044263089	0.00495127307124065	0.018782955326268	-2.89394725239058
HALLMARK_ALLOGRAFT_REJECTION	-0.18240214646903	0.0662932410515225	-2.85378561019816	0.00525922749135503	0.018782955326268	-2.94866091181059
HALLMARK_MYC_TARGETS_V2	0.196470570351625	0.00254418534853978	2.81630186906508	0.00586137018272588	0.0195379006090863	-3.04679420904553
HALLMARK_COMPLEMENT	-0.130608790675764	0.0702422118855251	-2.78916718841102	0.00633593392147158	0.0197997935045987	-3.11714478618535
HALLMARK_MITOTIC_SPINDLE	-0.0973149628096917	0.0428299986237099	-2.55444825473286	0.0121554235156049	0.035751245634132	-3.70114578390162
HALLMARK_KRAS_SIGNALING_UP	-0.108164431452629	0.048929607296265	-2.44735766764425	0.0161479959506988	0.0448555443074966	-3.95269057590915
