# Supplementary material for: PI3K/AKT/mTOR pathway-derived risk score exhibits correlation with immune infiltration in uveal melanoma patients
Source: Front Oncol. 2023 Apr 20;13:1167930. doi: 10.3389/fonc.2023.1167930 (PMC10157141; doi:10.3389/fonc.2023.1167930)
Supplement: Supplementary file 1 [file DataSheet_1.zip › raw data and Rcode for checking/Fig4/C-A.diff.txt]

id	logFC	AveExpr	t	P.Value	adj.P.Val	B
HALLMARK_IL6_JAK_STAT3_SIGNALING	-0.475451414022887	-0.0428859389917743	-9.90704433328496	3.63550503083785e-16	1.81775251541893e-14	26.2365149156353
HALLMARK_MTORC1_SIGNALING	-0.333632967172222	-0.040600702137072	-8.04234113792287	2.96537699620086e-12	5.67774998046118e-11	17.3185216492352
HALLMARK_INTERFERON_GAMMA_RESPONSE	-0.488220919699829	-0.0439157085300083	-8.01336530179429	3.40664998827671e-12	5.67774998046118e-11	17.1814222386743
HALLMARK_INFLAMMATORY_RESPONSE	-0.359259672226579	-0.0230732740149814	-7.73317011206838	1.29754959374705e-11	1.62193699218382e-10	15.8603445678233
HALLMARK_TNFA_SIGNALING_VIA_NFKB	-0.332600590861997	-0.0190272293315058	-7.52327522888198	3.5136083820508e-11	3.5136083820508e-10	14.8770374716889
HALLMARK_PROTEIN_SECRETION	-0.348737643698017	0.0338361399552821	-7.40691096089822	6.0891420099583e-11	5.07428500829858e-10	14.3345759391136
HALLMARK_COMPLEMENT	-0.300140475640478	-0.0282259487143761	-7.21586432678519	1.49558786791694e-10	1.0682770485121e-09	13.4485845078254
HALLMARK_GLYCOLYSIS	-0.225694274690466	-0.0604284990761115	-6.91518582240489	6.07930590008369e-10	3.7995661875523e-09	12.0672894252525
HALLMARK_INTERFERON_ALPHA_RESPONSE	-0.490728921299698	-0.0524377085580807	-6.85424578620834	8.06189865723357e-10	4.1004080935677e-09	11.7895004498077
HALLMARK_NOTCH_SIGNALING	-0.304283114437479	-0.0799868700583512	-6.85055228604378	8.2008161871354e-10	4.1004080935677e-09	11.772689003419
HALLMARK_IL2_STAT5_SIGNALING	-0.245070385124805	-0.0210601914126894	-6.69473214849232	1.68193599118058e-09	7.64516359627537e-09	11.0661561046133
HALLMARK_APOPTOSIS	-0.238223281697194	-0.039157326108514	-6.02143468045811	3.51687242144949e-08	1.46536350893729e-07	8.08279792439345
HALLMARK_ANGIOGENESIS	-0.287164107057558	-0.060973499226692	-5.97685835933861	4.28317149757126e-08	1.64737365291202e-07	7.88982526037811
HALLMARK_PI3K_AKT_MTOR_SIGNALING	-0.201583460378658	-0.0363543701022028	-5.87460271239103	6.717339069905e-08	2.39904966782321e-07	7.4495441175676
HALLMARK_ALLOGRAFT_REJECTION	-0.335334047129287	-0.0203271408364306	-5.79254812424083	9.61686678129015e-08	3.20562226043005e-07	7.09872212529605
HALLMARK_REACTIVE_OXYGEN_SPECIES_PATHWAY	-0.25963903892097	-0.069346634701643	-5.53792810858679	2.88852958564238e-07	9.02665495513244e-07	6.0249842613456
HALLMARK_PEROXISOME	-0.16884272630768	-0.0226963333783578	-5.38116041868436	5.62360759647729e-07	1.65400223425803e-06	5.37580336614617
HALLMARK_KRAS_SIGNALING_UP	-0.201302762421221	-0.00392360686019754	-5.33797862320283	6.74594346173105e-07	1.87387318381418e-06	5.19867051751429
HALLMARK_UNFOLDED_PROTEIN_RESPONSE	-0.216491153424419	-0.0399611137139913	-4.95891463455752	3.23204122070769e-06	8.28595793021005e-06	3.67714716478575
HALLMARK_MITOTIC_SPINDLE	-0.210984441067903	-0.0228591889805564	-4.95271198136796	3.31438317208402e-06	8.28595793021005e-06	3.65277360213534
HALLMARK_ANDROGEN_RESPONSE	-0.186490860546315	-0.0029953455340721	-4.77757601681659	6.69829445003169e-06	1.59483201191231e-05	2.97195611280895
HALLMARK_HYPOXIA	-0.161076047933674	-0.0593204428041206	-4.50309688192194	1.96290164332169e-05	4.46114009845839e-05	1.93504730357811
HALLMARK_EPITHELIAL_MESENCHYMAL_TRANSITION	-0.211415959010798	-0.073166411611167	-4.37692330736116	3.17952762057463e-05	6.91201656646659e-05	1.4714511757103
HALLMARK_KRAS_SIGNALING_DN	0.148807465862736	0.00918072783739261	4.28503066102437	4.49539141815541e-05	9.36539878782377e-05	1.13923630611175
HALLMARK_UV_RESPONSE_DN	-0.147498110171348	-0.0133922221358039	-4.14411118885164	7.58202009467271e-05	0.000151640401893454	0.63895669542162
HALLMARK_G2M_CHECKPOINT	-0.229930958647581	-0.0286085286783073	-3.78680212104531	0.000272068255687428	0.000523208184014285	-0.577035372039682
HALLMARK_E2F_TARGETS	-0.244158288541599	-0.0483328327642294	-3.68833235868331	0.000382048930901066	0.00070749802018716	-0.898227435959914
HALLMARK_TGF_BETA_SIGNALING	-0.164177762792287	-0.0320080909725644	-3.5333250759777	0.000644453864368343	0.00115081047208633	-1.39103637712991
HALLMARK_SPERMATOGENESIS	0.115932759955946	0.0224113095875447	3.50475288156617	0.000708538571974282	0.00122161822754186	-1.48012860203079
HALLMARK_P53_PATHWAY	-0.128138652709385	-0.0275674700867092	-3.25189530314923	0.00160383807620577	0.00267306346034295	-2.24409862955622
HALLMARK_OXIDATIVE_PHOSPHORYLATION	-0.172616585229101	-0.0337509856376677	-3.05460203261853	0.00294907606973672	0.00475657430602697	-2.80858025687232
HALLMARK_APICAL_JUNCTION	-0.111404015632594	-0.0635030606141802	-2.92049638857592	0.00439657396534291	0.0068696468208483	-3.17581653955415
HALLMARK_UV_RESPONSE_UP	-0.0912817207149051	-0.0448640562503042	-2.59920772108069	0.010886055016797	0.0164940227527227	-3.99916764063068
HALLMARK_FATTY_ACID_METABOLISM	-0.0849850011845491	-0.0394592746072636	-2.50206297814084	0.0141163803376369	0.020759382849466	-4.23190492624436
HALLMARK_PANCREAS_BETA_CELLS	0.101576897194037	0.0173719020836853	2.15283609451123	0.033951730834179	0.0485024726202557	-5.00374389794302
HALLMARK_ESTROGEN_RESPONSE_LATE	-0.0704090084585135	-0.045646915235833	-2.13378431480643	0.0355247490661608	0.0493399292585566	-5.04286352500399
