# Supplementary material for: PI3K/AKT/mTOR pathway-derived risk score exhibits correlation with immune infiltration in uveal melanoma patients
Source: Front Oncol. 2023 Apr 20;13:1167930. doi: 10.3389/fonc.2023.1167930 (PMC10157141; doi:10.3389/fonc.2023.1167930)
Supplement: Supplementary file 1 [file DataSheet_1.zip › raw data and Rcode for checking/Fig4/C-B.diff.txt]

id	logFC	AveExpr	t	P.Value	adj.P.Val	B
HALLMARK_GLYCOLYSIS	-0.219230611238813	-0.0315067791439511	-7.40196957698773	2.14338315003388e-11	5.74939672881931e-10	15.481975814288
HALLMARK_NOTCH_SIGNALING	-0.285721528212055	-0.0462760271567392	-7.38828119205574	2.29975869152772e-11	5.74939672881931e-10	15.4130256031464
HALLMARK_REACTIVE_OXYGEN_SPECIES_PATHWAY	-0.248125800271946	-0.0382620291968114	-6.32255797925153	4.73830160044302e-09	7.89716933407171e-08	10.2077806189299
HALLMARK_IL6_JAK_STAT3_SIGNALING	-0.249782659096125	-0.0956960877388182	-5.91289750160773	3.33384707989813e-08	4.16730884987266e-07	8.3094606734872
HALLMARK_MTORC1_SIGNALING	-0.191946334897706	-0.0687177622108961	-5.55220110018824	1.7599033383038e-07	1.7599033383038e-06	6.695389300723
HALLMARK_ANGIOGENESIS	-0.260314764615348	-0.034164596108215	-5.36032528680667	4.16887903377541e-07	2.94533150909819e-06	5.86081003659315
HALLMARK_PI3K_AKT_MTOR_SIGNALING	-0.146594276159984	-0.0369200333625545	-5.31672820761406	5.05956877704478e-07	2.94533150909819e-06	5.67364099547996
HALLMARK_HYPOXIA	-0.179244843637156	-0.0264599026454073	-5.31425268328503	5.11537095861225e-07	2.94533150909819e-06	5.663041107102
HALLMARK_APICAL_JUNCTION	-0.192376857115872	-0.0040849732635366	-5.30617796535372	5.30159671637674e-07	2.94533150909819e-06	5.62848712296514
HALLMARK_APOPTOSIS	-0.157900723327717	-0.0480528377696232	-4.91057700688302	2.94198062988518e-06	1.47099031494259e-05	3.9763165668727
HALLMARK_EPITHELIAL_MESENCHYMAL_TRANSITION	-0.239445565582646	-0.0277927869554962	-4.88135421795202	3.32872967286583e-06	1.51305894221174e-05	3.85755633012833
HALLMARK_COMPLEMENT	-0.169531684964714	-0.0552076474037498	-4.74909005249317	5.78956630180723e-06	2.41231929241968e-05	3.32595663780097
HALLMARK_IL2_STAT5_SIGNALING	-0.133694770071189	-0.0456288296735363	-4.62930649278168	9.48110843102645e-06	3.6465801657794e-05	2.85307300608294
HALLMARK_INFLAMMATORY_RESPONSE	-0.183541840389774	-0.0657658334533756	-4.54621175863206	1.32883759105361e-05	4.74584853947718e-05	2.52993336047319
HALLMARK_ESTROGEN_RESPONSE_LATE	-0.133769725132388	-0.00155838092287704	-4.44862758437265	1.96573279505423e-05	6.55244265018078e-05	2.15569438960078
HALLMARK_INTERFERON_GAMMA_RESPONSE	-0.2187345216153	-0.118395540714527	-4.30866429738208	3.41450837473767e-05	0.000106703386710552	1.62906502899039
HALLMARK_UV_RESPONSE_UP	-0.123921004775622	-0.0142580115021572	-4.26662227109979	4.02159494500724e-05	0.000118282204264919	1.47325734843247
HALLMARK_WNT_BETA_CATENIN_SIGNALING	-0.162726455232832	-0.0123957706029576	-4.18043630916574	5.6063145851605e-05	0.000155730960698903	1.15735733051466
HALLMARK_TNFA_SIGNALING_VIA_NFKB	-0.151782846029491	-0.0682809479361479	-4.04981905032319	9.19709844278279e-05	0.000242028906389021	0.687747567471303
HALLMARK_PEROXISOME	-0.10115066109474	-0.034773868022443	-4.00549115943698	0.000108537704821416	0.000271344262053539	0.530924818160145
HALLMARK_UNFOLDED_PROTEIN_RESPONSE	-0.1329932670144	-0.0536784573944322	-3.8496062298136	0.000192449264343377	0.000458212534150898	-0.0100712901565654
HALLMARK_CHOLESTEROL_HOMEOSTASIS	-0.121488912050078	-0.0148551619385537	-3.78181622171605	0.000245699141421849	0.000558407139595111	-0.24014798625298
HALLMARK_MYOGENESIS	-0.134216288804966	0.0154751832388485	-3.76682729544149	0.000259231506327032	0.000563546752884852	-0.29058881063329
HALLMARK_INTERFERON_ALPHA_RESPONSE	-0.216521009244948	-0.129090074629503	-3.64939269514107	0.000392577118661232	0.000817868997210899	-0.680309964589034
HALLMARK_FATTY_ACID_METABOLISM	-0.104428374458805	-0.0168346566940682	-3.60893962812223	0.000451964611238229	0.000903929222476457	-0.812287532667268
HALLMARK_E2F_TARGETS	-0.195403051095885	-0.0394450693632336	-3.46016088239039	0.000751700432117154	0.00144557775407145	-1.28747883798681
HALLMARK_APICAL_SURFACE	-0.109646502060101	0.00673846037481412	-3.43143133015333	0.00082787364593059	0.00153309934431591	-1.37736843368911
HALLMARK_ALLOGRAFT_REJECTION	-0.152931900660257	-0.070038406140227	-3.25412651443048	0.00148333254754498	0.00264880812061603	-1.91844440914205
HALLMARK_MITOTIC_SPINDLE	-0.113669478258212	-0.0447777589836725	-3.14625572921477	0.00209260410759042	0.0036079381165352	-2.23590899978498
HALLMARK_ADIPOGENESIS	-0.099039814259623	-0.00884125834084568	-3.1165901722793	0.00229700780764237	0.00382834634607061	-2.32163362837042
HALLMARK_TGF_BETA_SIGNALING	-0.114582923859539	-0.0350483840773403	-3.07901423779096	0.00258250430219374	0.00416532951966733	-2.4292285500503
HALLMARK_COAGULATION	-0.118596402441783	-0.0035090200354156	-3.0515459169294	0.00281162295207636	0.0043866995321297	-2.50717901288262
HALLMARK_HEDGEHOG_SIGNALING	-0.125632334780821	-0.0112056498130588	-3.04203710812562	0.0028952216912056	0.0043866995321297	-2.53402466342544
HALLMARK_G2M_CHECKPOINT	-0.153134302440871	-0.0368028768378051	-2.98370049185823	0.00346043814700174	0.00508887962794373	-2.69715355520586
HALLMARK_P53_PATHWAY	-0.0901834860461379	-0.0295365125640261	-2.59233041974214	0.0107348377791468	0.0153354825416383	-3.72017546788441
HALLMARK_XENOBIOTIC_METABOLISM	-0.0785122891699393	-0.000413234147318142	-2.57476250527254	0.0112643594501364	0.0156449436807449	-3.76311883791282
HALLMARK_OXIDATIVE_PHOSPHORYLATION	-0.123167422285436	-0.0355021176219766	-2.55497723653638	0.0118887432806017	0.0160658692981104	-3.81117003851119
HALLMARK_KRAS_SIGNALING_UP	-0.0931383309685926	-0.0330508210710945	-2.49711419152105	0.0138969566811329	0.0182854693172801	-3.94979177590084
HALLMARK_UV_RESPONSE_DN	-0.083031595397446	-0.0268027798340995	-2.41780111672952	0.0171411078028992	0.0219757792344862	-4.13515370350077
HALLMARK_DNA_REPAIR	-0.0858378010140023	-0.0130051283421533	-2.33380542432624	0.0212943729083902	0.0263757684829923	-4.32554625785367
HALLMARK_MYC_TARGETS_V2	-0.133391132344431	0.0111723451722878	-2.32770306015713	0.0216281301560537	0.0263757684829923	-4.33913982171661
HALLMARK_SPERMATOGENESIS	0.06416365604212	0.0335412705502436	2.27871903312804	0.0244784681837371	0.029141033552068	-4.44707855790002
HALLMARK_ESTROGEN_RESPONSE_EARLY	-0.0745119693925063	0.00197967705962085	-2.25483197981351	0.0259843451811324	0.0302143548617819	-4.49895289479958
