# Supplementary material for: PI3K/AKT/mTOR pathway-derived risk score exhibits correlation with immune infiltration in uveal melanoma patients
Source: Front Oncol. 2023 Apr 20;13:1167930. doi: 10.3389/fonc.2023.1167930 (PMC10157141; doi:10.3389/fonc.2023.1167930)
Supplement: Supplementary file 1 [file DataSheet_1.zip › raw data and Rcode for checking/Fig4/gsvaOut.txt]

id	GSE22138_GSM550623	GSE22138_GSM550624	GSE22138_GSM550625	GSE22138_GSM550626	GSE22138_GSM550627	GSE22138_GSM550628	GSE22138_GSM550629	GSE22138_GSM550630	GSE22138_GSM550631	GSE22138_GSM550632	GSE22138_GSM550633	GSE22138_GSM550634	GSE22138_GSM550635	GSE22138_GSM550636	GSE22138_GSM550637	GSE22138_GSM550638	GSE22138_GSM550639	GSE22138_GSM550640	GSE22138_GSM550641	GSE22138_GSM550642	GSE22138_GSM550643	GSE22138_GSM550644	GSE22138_GSM550645	GSE22138_GSM550646	GSE22138_GSM550647	GSE22138_GSM550648	GSE22138_GSM550649	GSE22138_GSM550650	GSE22138_GSM550651	GSE22138_GSM550652	GSE22138_GSM550653	GSE22138_GSM550654	GSE22138_GSM550655	GSE22138_GSM550656	GSE22138_GSM550657	GSE22138_GSM550658	GSE22138_GSM550659	GSE22138_GSM550660	GSE22138_GSM550661	GSE22138_GSM550662	GSE22138_GSM550663	GSE22138_GSM550664	GSE22138_GSM550665	GSE22138_GSM550666	GSE22138_GSM550667	GSE22138_GSM550668	GSE22138_GSM550669	GSE22138_GSM550670	GSE22138_GSM550671
HALLMARK_TNFA_SIGNALING_VIA_NFKB	0.397625323097975	-0.336130189590256	-0.173212530221063	0.144556919536827	0.563568366875252	-0.195456559505233	0.0195833298147152	-0.0130872124787271	0.116189522671651	0.366524868822114	-0.296435247590272	0.0418018846860979	0.0315986564285255	-0.258871553506612	-0.31915243277398	-0.193855757915285	0.31313890109218	-0.192238181889056	-0.0173105034061219	-0.0961320818433967	0.150192400020536	-0.129118041336688	-0.149981339554838	0.180952468580694	-0.104985184129621	0.0130591340322601	-0.306750698564102	0.281428686039749	-0.314894267264202	-0.0472338895394123	-0.201293766389522	-0.155447363494105	-0.130940742704348	-0.261820532516036	-0.269427720606145	-0.0602528486299411	-0.277708095682792	-0.415914588458054	0.274194481285206	0.465411901947066	0.361675106831079	-0.06710748439735	-0.105046908199338	-0.172789128641112	0.383411900603115	0.000823878383434951	-0.194670135339052	0.151366386250282	-0.199612805036823
HALLMARK_HYPOXIA	0.193144450099461	-0.35424086189723	-0.0478639560519011	0.339684502100783	0.409326888986898	-0.151853936051241	-0.105440329183173	-0.127043096108168	-0.0285923982844845	0.277835592955314	-0.280045786683506	-0.00648629523585195	0.189573063037131	-0.252503979630014	-0.366315228535754	-0.287568100780504	-0.0387906090502994	-0.273974134817799	-0.0927399182975005	-0.246841854635704	0.281605504035014	-0.0183094530888563	-0.143976661416134	0.273228646877636	0.157444567886569	0.108841700254935	-0.268751689917598	-0.0570178542205676	-0.208637823951315	0.0633489675699033	-0.226211022262844	-0.0707666348068415	-0.22715644772199	-0.293465132347558	-0.298424924108032	0.127214482208485	-0.175706753225253	-0.437171105034164	0.253926364853371	0.354108439466487	0.167385696188666	-0.250989039367542	0.0820618390349619	-0.325829961149975	0.131010379628013	-0.102094193729732	-0.0509027896567949	0.0691860858813695	0.00322030205470025
HALLMARK_CHOLESTEROL_HOMEOSTASIS	0.119349802308435	-0.307739348010794	0.0417626437740325	0.0680011466230389	-0.00326737235031219	-0.263185845138165	0.2380220963125	-0.264052227971964	-0.0521314201165457	0.142433195263682	-0.0137128341008943	0.0550760908709479	-0.0714609849783915	-0.275721076623528	-0.3768313071456	-0.0522224003352668	-0.142987815011998	-0.194103407857658	-0.0962107962017793	-0.232909656588334	0.200614618336527	-0.26742010706485	0.00255736569350803	0.0349469297288519	0.211551018021276	0.173362214057135	0.0374580798852573	-0.00525516365074644	-0.350789262810808	0.0158415439832801	-0.216940024782952	0.0335062420607613	-0.110191418073497	-0.0225393882710916	-0.169620101140086	-0.0689727156189088	-0.273842480447019	-0.0262391301206224	0.301557348235104	0.368765150451298	0.0250201738798639	-0.30628849814965	-0.0414857744321395	-0.152509031143877	0.0167623061721356	0.091736684358182	-0.0710032239086002	-0.0174917322538951	-0.254426160337982
HALLMARK_MITOTIC_SPINDLE	0.233956848461352	0.0136970815223312	-0.146879747105669	0.0105679225783042	-0.146894294810059	-0.207563068423272	-0.311058073187128	-0.152546196302086	-0.0573815762472598	0.0169106085083798	-0.203902260224904	-0.140768149221033	-0.0252984087012442	-0.157851137945558	0.0183896667601754	0.0322268868500215	-0.00918532122625507	-0.0948588846187993	-0.157103462908913	-0.136868041958732	0.229866951747232	0.0496146517058626	-0.359664953683154	-0.0951682239724987	0.0753288717604801	0.0544802310573355	-0.203452292925166	0.11730889688568	-0.15097912514703	-0.160921303558909	-0.0324854390620881	-0.278613636007618	-0.25790152759121	-0.213958885929725	0.222682482866728	-0.195911589752288	-0.0510033372345303	0.18166356086814	-0.0804929158351791	0.181274016333875	0.0372183406239448	0.00643471486005573	0.0405452155508704	0.0663162744997135	0.157580479019867	0.234933162649781	-0.296401973927198	-0.127931889372118	-0.101207617251256
HALLMARK_WNT_BETA_CATENIN_SIGNALING	-0.0639638999345875	-0.169039671562471	-0.362161026630803	-0.0426087944551495	0.179812042567107	-0.281707135872643	-0.222274433169857	-0.418643976381017	0.0800630422494612	0.333523920969029	-0.0129155938469041	0.252934703636805	-0.13699829105282	-0.284312595871027	-0.217720883395999	-0.0177208150980024	-0.442001006123775	-0.250163256196708	0.0131898083070666	-0.25222532343021	0.118678382053539	-0.0546347952946028	-0.2215385309878	0.0138443098716743	-0.0194052204134412	0.31107453786332	0.0446145860732189	0.208021847369542	-0.249661187985501	0.111453821835708	-0.338905094780174	-0.0980946835020617	-0.171812960716972	-0.326259782173451	-0.104444872399501	0.269173482511188	-0.40214453795275	0.00343885261836518	0.37962356337669	0.124174745277005	0.122902709262192	-0.272288379629441	0.234956008888881	-0.0630095758000601	-0.00881421796155593	-0.121208870185342	0.238251744879002	-0.20941981372561	0.0310486774722129
HALLMARK_TGF_BETA_SIGNALING	0.0517996666695408	-0.334853607249296	-0.484638996237102	0.139141160032314	0.435394864957507	-0.145740660260001	-0.132043909644206	-0.431049763555397	0.190361392596804	0.3090936523783	0.0013452568636273	-0.0563462932998056	-0.382727649598181	-0.307291668268098	-0.265184626928147	-0.0939053452059197	0.0182463911152305	-0.248358773858598	0.117927770340809	-0.0648120592530138	0.161154698669277	0.165470735185295	-0.201680905293947	-0.040239749429944	-0.215820821136024	0.16406427733942	-0.305323861380293	-0.0984451408187181	-0.182077479931465	0.247734887650609	-0.424072858228763	0.168000931244259	-0.345916446721148	-0.112518045476411	0.0457049011364044	-0.054661676501684	-0.392563601683468	-0.0733886419004238	-0.0761544464132241	0.294636463631805	0.331428647441149	0.00585937509883859	0.235381592401755	-0.122590724335662	0.281610319427545	-0.174720324998399	-0.0518445556531067	0.169806085334479	-0.0298781117670263
HALLMARK_IL6_JAK_STAT3_SIGNALING	0.541158184603262	-0.455567974592356	-0.201622889212123	-0.166413254014543	0.532396561779606	-0.239313592785616	-0.0714651004829306	0.243407427292926	0.118030049004284	0.302787406747795	-0.168922906753814	-0.0178797343013903	-0.185356573094944	-0.0892195430844513	-0.457654844083729	-0.0605975561566951	0.403516595824187	-0.412533401273872	0.0992827546880683	0.0436539760362241	0.348889432417079	-0.378216418286928	-0.266806418711237	0.187016593235493	0.057902151228041	0.0527281053369713	-0.331065049507748	0.363964556357531	-0.407683525541234	0.172626420326909	-0.108766442214103	-0.276384399303715	-0.32723430607218	-0.299398583222714	-0.360706697401487	-0.0776014202428742	-0.279706085736666	-0.348971806964644	0.332724802909167	0.502376726365587	0.480506525349935	0.0896051607670089	-0.0600311578480531	-0.0590232396989755	0.466326100817876	0.0711558810728056	-0.0770050071516008	0.20736150998326	0.023508163532232
HALLMARK_DNA_REPAIR	-0.0628824566738401	-0.081642854027525	-0.00016745105146948	0.0722940169165359	-0.332755492750617	-0.214939218258471	0.199751849243218	-0.138712903155444	-0.0310413766019293	-0.0927620629636152	0.0651083446904444	-0.0187267118038942	-0.17738910254944	-0.247908070434524	-0.274716793873365	-0.341504714065699	-0.154924489573002	-0.395061802138991	-0.0213426521430007	-0.329822458522832	0.0624703207163988	-0.265711373761527	0.240927224510479	-0.0229522501237867	0.406832061082696	0.102832261448005	0.0912515280457099	-0.214212358071723	-0.183079390238888	0.0563109658547673	-0.0542936973455332	0.233135459239663	-0.279603535128835	-0.189164298313716	-0.0498357668486545	0.0855960336569324	0.0276054770454356	0.104731626923019	-0.0424088305868359	-0.062971896357274	-0.167759619859943	-0.16340403656423	-0.0843800867140942	-0.236143582377236	-0.293839543384003	-0.261344139332474	-0.125052193137534	-0.164089067573578	-0.189019485015734
HALLMARK_G2M_CHECKPOINT	-0.233952457898299	0.0920824238572149	0.231340202598811	-0.13927306183869	-0.210169944999522	-0.379208432073888	-0.332849621975184	0.149947996288253	-0.32839233904629	-0.353817307545648	-0.063775723828514	-0.115531955453849	0.182960382128588	-0.254116615297816	0.388461177260292	0.160280016024865	0.0624464155331331	-0.208464344590213	0.00442026503266554	-0.17619983590079	0.419318268615619	0.0724700584080473	-0.350802398000609	0.0586992219954754	0.199035504077917	-0.0102679157174147	-0.00231635989513074	-0.0394003005746672	0.162101905780827	0.0235175544815514	0.112419509479732	-0.0926797918435447	-0.262282903235008	-0.307735342556786	0.537547733660594	-0.247530196894807	0.28898580691459	0.426387012287122	-0.25921851401504	0.0474883143300616	-0.0857850498220309	0.112211942865355	-0.162278488657916	-0.156042063794617	-0.0121717873500465	0.229773970216116	-0.437631709548199	-0.0423657672943303	-0.144828999220772
HALLMARK_APOPTOSIS	0.388518491890282	-0.385737864386107	-0.221751221664787	0.198949502974269	0.434475590201805	-0.00978248252564756	0.115642952266481	-0.056802689660111	-0.000858766575222214	0.186857857174304	-0.122411105891509	0.0343123237829806	-0.238809228791928	-0.295397025716345	-0.291374541951201	-0.241507873706107	0.239159526254757	-0.281099855148989	-0.0383387550713976	-0.00499436528816793	0.316266045398085	-0.151867534813363	-0.161981918057208	-0.0388069078829865	0.0983719321206246	0.150197007422462	-0.182248418339574	0.054863767420432	-0.393125686250291	0.0874767272241869	-0.215211927829207	-0.0927402629014871	-0.192514998022423	-0.151421362092416	-0.320530604969111	-0.0238885892685971	-0.212780198542539	-0.403308040932342	0.190408783393524	0.40902487271456	0.283931958776918	-0.19047107526649	-0.0337781259875144	-0.247990160273791	0.290861983312895	-0.186245990793749	-0.129511375251539	0.127160494607502	-0.0402428631586277
HALLMARK_NOTCH_SIGNALING	0.178228585371245	-0.30240174908941	-0.0808114070248053	0.295283391845043	0.265211144437274	-0.301924522212793	0.00540861654750791	-0.178568109231859	-0.255073353616051	0.0960246436068894	-0.278314428210603	0.171924488161984	-0.0531091849360665	-0.230282138853082	-0.361107971394464	-0.0992486787909535	-0.309169254933828	-0.240465473573125	-0.216086004976997	-0.335746400844496	0.397614170223884	-0.0117090898166362	-0.402760895988549	-0.00323352772538366	0.331977747195398	0.325854560883895	-0.284340450972513	-0.231393996462625	-0.311130681329542	0.293925501407082	-0.222364927365059	-0.242175961352565	-0.11565148414156	-0.342203252805059	0.0603924271673867	0.0666502353279306	-0.189593063328645	0.0930124808986108	0.165480230830019	0.324769397510442	0.257054984831762	-0.24713289267486	0.0873907028767258	-0.151853275705654	0.35670705415452	0.0631523829484263	0.0387037850411699	0.122729755435615	0.113200642663703
HALLMARK_ADIPOGENESIS	-0.291691115154698	-0.254169585372985	-0.0602422622424415	0.0634270265156545	-0.0180591254646037	-0.28315235922547	0.159625014349695	-0.230445657250124	-0.151621325100205	-0.0604838108532658	-0.0349330542062534	-0.154983096360489	-0.13188752463204	-0.296914719291947	-0.19130190553735	-0.143603930733031	-0.116828966189339	-0.15651753778928	0.0578950310003636	-0.175704527487456	0.302565000902548	-0.185130524192848	-0.0215364882318981	0.163080980723841	0.270377922594267	-0.0202670148186403	0.195283228663212	-0.318831763922157	-0.297804145584353	0.230716910115228	-0.103640386174242	0.11542522138118	-0.127531980923995	-0.00982402848503344	-0.291767230019771	-0.0837643847394307	0.0372609201458174	-0.217332073583466	0.0166714279181786	0.256712916719638	0.130256165702663	-0.133139255434797	-0.0136840101907277	0.163545929222263	-0.0654268836648822	-0.10781393797006	0.142178615894277	0.169803641433374	-0.0592758530374068
HALLMARK_ESTROGEN_RESPONSE_EARLY	0.144330805354629	-0.310229866839106	-0.0627157734311586	0.18315521279358	0.380334377519944	-0.00586743499063205	0.211599974511299	-0.190345387264417	0.0157603706150887	0.301047279539838	-0.133489873019716	0.237994670028354	-0.10061630575161	-0.328482069773898	-0.281633831885875	-0.0970855544231414	-0.163631368821132	-0.0789496850090026	-0.129068123152364	-0.230674627728468	0.135103322804866	-0.0906199324734252	0.012879993877959	-0.0752085046291306	0.198749996380921	0.209938937130241	0.0128664754531375	-0.125412682356773	-0.207054370590039	0.120360721830698	-0.125559018950634	0.098510964397182	-0.0722239603802217	-0.0784327080642237	-0.287396888133557	0.0497521943745959	-0.107698476129467	-0.361821062540489	0.16263730273009	0.100334850182664	0.255510012491437	-0.306390194590877	0.101266545643638	-0.217221551850625	0.0514738403074085	-0.0277829177829373	-0.0680336280679801	0.0239530386018921	0.123654953600348
HALLMARK_ESTROGEN_RESPONSE_LATE	0.185421661966404	-0.272523132390222	-0.0156407192159337	0.219276625075277	0.345063140297323	-0.150089053145372	0.151782403206493	-0.00690496331201337	-0.0779480068560268	0.249995963004262	0.0328006015934931	0.218068353084834	-0.0302394977450899	-0.244341566368619	-0.233424473496793	0.00010080095975043	-0.0471051640312479	-0.116178871407945	-0.098758844723415	-0.0860211405705131	0.165694191779287	-0.0337869781725945	-0.119061493757027	0.0366491785599217	0.23779224596567	0.100379017093445	-0.0443807593732706	-0.028566159903303	-0.20495071082663	0.2048760542281	-0.130926221027548	0.0567557567887432	-0.0498283210140753	-0.184236360435281	-0.0904802239690099	-0.087244935457671	-0.0875437906957986	-0.16617521925967	0.102285919499416	0.249897995865991	0.199672003892407	-0.270713256108781	-0.0187652754547423	-0.144745844718705	0.107824733691288	-0.00668601455140477	0.014175141162618	0.148249611935314	-0.0111052398078018
HALLMARK_ANDROGEN_RESPONSE	-0.178290289961512	-0.221688982341185	0.102047316640398	0.0772407873874132	0.387108293151865	-0.143718765742454	-0.131530927319648	-0.188157432498632	-0.215576144914066	-0.183721407455651	-0.0552602747656275	-0.235514184528261	0.0747143041467669	-0.230359295369546	-0.0166983529009314	0.157716746931353	0.0392951034825789	0.00308735109802963	-0.154007988476913	0.0659087589483969	0.334611212415583	-0.0145204877381285	-0.134848356109589	0.131601508683656	-0.0435982537760398	0.129851005482548	0.00251615113248849	-0.268750177578317	-0.223369989603906	-0.12882123360086	0.0381730894655534	-0.121065139064131	-0.0411176009040922	-0.0901535326004792	0.00642519224806073	-0.330220131615175	0.0319392686519309	-0.0540247589615409	-0.203827858455566	0.351452510909326	0.0947281540634639	-0.156975425369424	-0.0540509438132007	-0.0369470649439111	0.234540872698164	0.267058505266085	-0.162468954266728	0.230680381031085	-0.0745138728672116
HALLMARK_MYOGENESIS	0.0688912597338952	-0.204544211450856	-0.164980825332529	0.0300746284654869	0.101712768380399	-0.0685914498942855	-0.0273353188069348	-0.229448809077572	-0.0274225938310484	0.19041540509279	-0.035929904064556	0.197054516681853	-0.145181295826135	-0.0973886511662026	-0.206237587878583	-0.0136554355032756	-0.208850281316017	-0.106508521354381	-0.147062912926195	-0.0464508810401705	0.136409922372724	0.0600562576347952	-0.221783902452845	0.0335945508529822	0.185651714857842	0.139778384502716	-0.0691687240726197	-0.0030059977001069	-0.2446628233844	0.215787653050808	-0.170759535511132	-0.000517874455301631	-0.125546808499281	-0.197640513679752	-0.016645463503363	0.0876681109566911	-0.255864175405887	-0.0638809280030436	0.2014990464629	0.174852022496397	0.0945227647340559	-0.208737504864973	0.0796550028938341	-0.121996479498736	0.0770510233420332	-0.0854310850892609	0.192893540732693	0.0788609360794186	0.0637263812905261
HALLMARK_PROTEIN_SECRETION	-0.110840171775799	-0.225962328654293	0.170573951894947	-0.0691525562806209	0.203041759345831	-0.119512419446854	-0.0513519289641595	0.185446406938802	-0.402198387100395	-0.439129230684085	0.152119264631637	-0.386575113308169	-0.104618451689637	-0.143115226597356	-0.0913481578759625	0.00660400471932918	0.363801260961752	-0.0625983909314503	-0.327440766712815	0.262519953443866	0.22068227210431	-0.0107605372265676	-0.0398402554416549	0.283267202558677	-0.00455048542836037	-0.130103269120774	-0.259181459208935	-0.109764974676236	-0.0741736623706254	0.168468667418591	0.199223660461158	-0.213231336096925	-0.104826222332356	0.0561175983129188	-0.0522788592938044	-0.481595516001177	-0.0179120494650966	-0.0904757442565754	-0.40300315933355	0.455887157122064	0.122211916368359	0.327076002786178	-0.137385280184195	0.300098652127963	0.308828371721407	0.0809694778506885	-0.0963133507363148	0.320685495967192	0.167299385689472
HALLMARK_INTERFERON_ALPHA_RESPONSE	0.73501311077204	-0.521134123530354	0.108545814305994	-0.289107893062399	0.414330845777174	-0.310701551813252	0.170658292321427	0.524327381193103	-0.148810471371128	0.414066054711222	-0.433643966148241	-0.168999044069098	0.0642544991319096	0.525582335129497	-0.298055818229582	-0.418392666695182	0.658767978996625	-0.476235961056073	-0.033211069288248	-0.232415172990619	0.224267458305288	-0.453939266686764	-0.4742417036141	-0.215174670282578	0.0312022838467768	-0.292490836437384	-0.459177189284207	0.289673815446261	-0.622496085074941	-0.354302812664726	0.182595239756193	-0.466933042246795	-0.26991715200843	-0.24248576439647	-0.421120886164229	-0.0423364435019427	-0.263546696923557	-0.561869045107175	-0.0482663249774988	0.578266853015267	0.678807578945863	0.248825300778833	-0.39963465034677	-0.515296286242531	0.656492172139167	-0.321946713764711	-0.307751054599626	0.580085633523187	-0.267354591703163
HALLMARK_INTERFERON_GAMMA_RESPONSE	0.685014490147643	-0.501010939246232	-0.0270723691595774	-0.170089308532772	0.528024098563456	-0.331731322997562	-0.0086199182294389	0.495074934579829	-0.0781852367149237	0.350388950798304	-0.379716469038619	-0.145555942664397	-0.0465328983870133	0.280734218465034	-0.358092944124749	-0.351445450640811	0.644990824548383	-0.472228336223761	0.0243319665931638	-0.112886719974352	0.34799643685936	-0.396492620156815	-0.371245065458073	-0.110809957458073	-0.0485564315318232	-0.226147932807303	-0.356673410043252	0.366801789113797	-0.506852613255531	-0.285252308444867	-0.0146067901408764	-0.396302262896037	-0.282870928545583	-0.288219241969317	-0.380279120799365	-0.203574570573163	-0.187438036536399	-0.497172677694104	0.0904541084030117	0.567171725189611	0.623151859153306	0.249784442419719	-0.292276065965764	-0.40043586325064	0.613379149755682	-0.226775087269297	-0.261994393023257	0.466833565391728	-0.0400880448925002
HALLMARK_APICAL_JUNCTION	0.23230120007426	-0.228307024766465	-0.260893766081375	0.0225449266065405	0.208153889045143	-0.166624189372187	-0.00345665462292705	-0.226574483397801	-0.0253120365373156	0.267091948351293	-0.26279885936807	0.0975343754057173	-0.232030506351718	-0.157605591933145	-0.357264564974746	-0.0898025728356003	-0.148519440968716	-0.241832892422829	0.0800488445761515	-0.171310103079599	0.301677943906774	0.156198389294614	-0.210926564690684	-0.03185209932063	0.247276857048765	0.150420560243378	-0.198228964954085	0.0627598727597579	-0.246216866530439	0.153739797685156	-0.128438370834076	-0.0644125931691744	-0.287923828972583	-0.255836792584178	0.00318882922258268	-0.0228483986865383	-0.110332535962233	-0.0541848234155949	0.14448203293416	0.290785741443168	0.202908273263264	-0.129992250820919	0.169505048569845	-0.141997871043824	0.28769084368429	-0.0322977562838175	0.0198116288955548	0.109833890441282	0.0435870514433408
HALLMARK_APICAL_SURFACE	0.311263649687777	-0.232500004732315	-0.18168553658035	-0.0279532283081939	0.230427207429891	-0.261204559378845	-0.044879447510442	-0.0478823846379473	-0.252109163979063	0.0417743417404485	-0.0103546163371301	-0.181931869087312	-0.101324389561757	-0.0947834264511002	-0.291936391730007	0.164039018873338	-0.169385720912325	-0.0132372179742492	0.0546888915813061	0.0162284456607839	0.303285037337613	-0.0488077733496693	-0.215371315458838	-0.122729475425595	0.0247880465762923	0.262653735183602	-0.262943197717879	-0.1912190878904	-0.0354384831239462	0.147833576663691	-0.199713954478598	-0.0780895963445784	-0.022281760268573	-0.143143151179394	-0.277898667172245	0.119755017578651	-0.0849867092706414	-0.134828918070293	0.0986713972637211	0.13924310151548	0.110294980587698	0.00853437029741375	0.26900488929199	-0.133313664130529	0.0193948491493071	0.166152022456239	0.1033297652129	0.199479405866659	-0.0214701032158695
HALLMARK_HEDGEHOG_SIGNALING	0.132889260808399	-0.398262167379809	-0.305640164818564	0.194315606068153	0.137977918699299	-0.0187745111014431	-0.148225739722	-0.333286719679104	-0.112059645653138	0.181667842529815	-0.290311633545871	-0.0813185868949181	-0.105081232313963	-0.228515337153948	-0.214411069877625	-0.323387907639755	-0.0787476089615344	-0.115073262869159	-0.123455342659208	-0.264330376103905	0.421733695650095	0.335903463854071	0.116026369043224	-0.0861951470401828	0.124931646886566	-0.1488510330801	-0.339371139463703	-0.027755699733587	0.0404215093936293	0.248662230498796	0.0271909016911371	0.0742569811842056	-0.355975507799628	-0.399375534985912	-0.0302363081365897	0.155000205406969	-0.221462440936828	-0.318757360239499	-0.0190786443842481	0.279239845625296	0.266073892516285	-0.120958422750716	0.231436728465237	-0.447436551092497	0.289036880633852	-0.109192981296129	-0.222788145393417	0.0323766593391489	0.136256581280461
HALLMARK_COMPLEMENT	0.391394522793004	-0.355012313056783	-0.0641542533943151	0.041528121359923	0.433067728020222	-0.14419910270406	0.0912051399422215	0.222722291643594	-0.233282724280165	0.196090987964401	-0.111080893810031	-0.123774265058019	-0.185139279299409	-0.24635461833043	-0.277773793212475	-0.0107059042940904	0.366837635671004	-0.312811389173691	0.0407852922073957	0.0145679237954561	0.317057610414097	-0.0745252560734256	-0.142793122548566	0.0937604591545853	0.063833466555362	-0.198137861896459	-0.157994490787148	0.136390472168241	-0.334165418830103	0.0485390081765905	-0.134414531842682	-0.0580205373008062	-0.171967489850215	-0.148519221995893	-0.340052811602648	-0.227370347511391	-0.121577189830988	-0.279821388472011	0.0532091535102872	0.477503382738695	0.35172001934262	0.163688402869761	0.0670320366862452	-0.18136034749978	0.453053156950792	-0.0611324802544665	0.0132732362870974	0.312487643878751	-0.0940227834294955
HALLMARK_UNFOLDED_PROTEIN_RESPONSE	-0.156595656721213	-0.362954331836405	0.318424649765255	0.0317715317488829	0.0329742945342496	-0.337411553000918	-0.037608559330927	-0.212446011094169	-0.234941191081824	-0.192888788857796	-0.29882998679967	-0.032952610782498	-0.0088018116102252	-0.177874457196296	-0.075938903938006	-0.0593697418797818	0.0107436846675566	-0.292304359251192	-0.252586817155664	-0.246031900982785	0.332108675260653	-0.0319109847208284	-0.0677453824589652	0.300522452962623	0.270261704414024	0.0268413576273741	0.0905315739510112	-0.199689983651505	-0.0484281902765635	-0.0230453809556267	0.315890110042202	-0.193467061863522	-0.0519631390995757	-0.214532458823957	0.258602545709997	-0.144581424745058	0.216163592440745	-0.11962089115393	-0.110400055677297	0.318610992796468	0.185023103779418	-0.200597695052375	0.012523407033092	-0.311607037017529	-0.0477451424753519	-0.0848266559293471	-0.347902266615705	0.0140399788833768	-0.0895632112631662
HALLMARK_PI3K_AKT_MTOR_SIGNALING	0.205645831500724	-0.413263112974753	-0.209234574786956	0.173091279817541	0.0865038276082582	-0.248227021523996	-0.016350780306382	-0.238569287367864	-0.112426028437742	-0.0397100595133518	-0.142691969475253	-0.0600592658189727	-0.318737742687178	-0.176939708925194	-0.181408953279776	-0.117330393355288	0.0882167023831921	-0.0975304157502701	0.0499494297365401	-0.112381738376331	0.360930585224996	-0.196626045903801	-0.225002258906529	-0.0495199271754438	0.126748960872941	0.102332566254791	-0.155837487900019	0.00296768180056389	-0.294475602504091	0.0847778255729124	-0.160037661964987	-0.153914469588344	-0.327539251336823	-0.0292046955818182	-0.214824683012054	-0.00633567056291706	0.0755094917717997	-0.241085012466426	-0.00179296535058526	0.3480649107171	0.144723770743665	-0.229727028896926	0.239710070664792	-0.129378811530555	0.25638458343553	-0.0821246071858336	-0.136930340639149	-0.114440836913923	-0.120405567009092
HALLMARK_MTORC1_SIGNALING	-0.103174553198002	-0.411890766692303	0.303110134530057	0.237092877484728	0.117559901023303	-0.411990413149898	-0.0695810714375074	0.0145432341353741	-0.335964376741812	-0.355582792593696	-0.238652129893839	-0.267233557202219	0.0280935973074272	-0.254502027745066	-0.093732583571536	0.075314908592644	0.231660842178211	-0.23786778251839	-0.157280870585807	-0.091905253722051	0.486619090645192	-0.0651120154552413	-0.154942819523301	0.317008017730671	0.233076095648705	-0.138712710866778	-0.0877136449488765	-0.224322072891031	-0.130596480612028	0.149221032402007	0.127962793103533	-0.163778009373028	-0.135411669910147	-0.123524944786262	0.142401204760238	-0.25195735126412	0.352533780859032	-0.209684129520101	-0.0939911885871163	0.480283547705702	0.14206647559907	-0.19052578153334	0.0538344700982645	-0.255872920801949	0.127480268905307	0.0172203073743608	-0.360769206776579	0.0346744686153839	-0.107898568353927
HALLMARK_E2F_TARGETS	-0.364928200688487	0.0693997816460361	0.321811529502834	-0.119641151985807	-0.350661634260466	-0.438314651974792	-0.279017740675346	0.15800103710718	-0.43310519710578	-0.451546637078289	-0.0682723668053506	-0.164112935359823	0.198462114141061	-0.347094272226371	0.352301708563492	0.0294004254662303	0.0789029700733978	-0.338447865170445	0.209551851633048	-0.184884829644583	0.444012659426889	-0.0847056903380023	-0.363700629534167	0.0697767852904688	0.340307065556021	-0.183881769436352	0.042547136536295	-0.143858452125529	0.0256923628421902	0.19666120022202	0.324667244487687	-0.146724830298402	-0.210117184370527	-0.355796307452356	0.604520662976565	-0.185642358474697	0.483776610096962	0.55233337609538	-0.296473544925588	0.0947105509364157	-0.0701719793854621	0.000192524629899465	-0.180298912511491	-0.0984902184799259	-0.0990966172792495	0.231536851255439	-0.384115845994137	0.0331372072930257	-0.228010687949563
HALLMARK_MYC_TARGETS_V1	-0.486786437137624	-0.104184669397064	0.140758539578647	0.24019996544768	-0.238852674888702	-0.377780674595702	-0.20280682220272	-0.0533141986082631	-0.321075655359951	-0.591278881388727	-0.111466265481958	-0.200811174223503	0.0475595376823373	-0.298602283663225	0.242738499615187	0.182272530891616	-0.10589609499695	-0.220355724681812	0.0564800838739117	-0.336038950865098	0.438417064920153	0.3454486432411	-0.0254721604834161	0.252954715817791	0.216278605884173	-0.161983343492054	0.351534054015924	-0.414495272598537	0.423801923069467	-0.201674392351479	0.267003295734304	0.257451310167538	0.00508740356157739	-0.0835482086272601	0.391398683386106	-0.38207296769246	0.338929576036942	0.261160159630941	-0.418573909139694	0.0594428681590006	0.0745004582291192	0.140939447716627	-0.0620951733564842	-0.105489640134821	-0.118527831446175	0.172642582866539	-0.351835756024065	-0.0451340003592241	-0.19033884897574
HALLMARK_MYC_TARGETS_V2	-0.393287400907173	-0.244545768388764	0.381076452493026	-0.281192428953318	-0.391594533070034	-0.516609214144758	0.185645132675704	-0.366441139784269	-0.205862714524387	-0.361811027504862	-0.377032263484766	0.298587605647258	-0.0146291131963216	-0.306373321987279	0.156839144120704	-0.022166731947689	-0.429312296249868	-0.376510024913413	0.0655956200555973	-0.546214593407841	0.205455485786234	0.16800621490021	0.0217949117452597	0.180409164696149	0.437305378004976	-0.00892109914685099	0.50395987151301	-0.398722087089203	0.486252536561836	-0.121954392382542	0.199323423673306	0.208886235739251	-0.330640531936058	-0.374313809640235	0.149531701423858	0.271727016298635	0.252214195920758	-0.0796585331489355	0.146473785710755	-0.243823119484634	0.0692655897049228	-0.502102777302333	0.0766300028293811	-0.468505696160339	-0.522240436196266	-0.116410287489908	-0.509571587561943	-0.37458306169133	-0.138812662931288
HALLMARK_EPITHELIAL_MESENCHYMAL_TRANSITION	0.186918801455168	-0.421332622386375	-0.162343568372551	0.283198854734359	0.540754549760372	-0.00234543892694794	-0.0551618502201914	-0.169116716559928	-0.144988655549272	0.255009541281007	-0.216922499869345	0.260602886736205	0.0338077250699287	-0.220872694679672	-0.422253283387902	-0.268240531513059	-0.219655486061033	-0.327994906436949	-0.16599872358703	-0.1327733398855	0.391122590924708	0.155410874760295	-0.237609253420366	0.17935554159047	0.168485739395619	-0.143406339882772	-0.168774950484103	-0.0875956070787977	-0.307007328448094	0.341270780861205	-0.214548408260656	-0.0202143901245953	-0.288021274302447	-0.297420163246135	0.212921353264805	-0.205360944132176	-0.221634598484955	-0.0962542698928471	0.107121507773303	0.525097217566005	0.375491957555884	-0.193688355627967	0.0989597175497789	-0.340833018860828	0.283391817111125	-0.203446201866963	-0.148616262978198	0.411583062500501	0.0847546476418204
HALLMARK_INFLAMMATORY_RESPONSE	0.44534200624651	-0.378115162515582	-0.135222623159682	0.0377756845271795	0.480632450686158	-0.149567916098678	0.0416224902897681	0.254265149678893	0.0191823704080333	0.319729424294069	-0.204001550178552	-0.0162600206916133	-0.0515190653605269	-0.111826468851147	-0.278325259608482	-0.163976242232372	0.379580426607757	-0.195205203375031	0.15666528886003	-0.051184006045088	0.345980733425908	-0.129336146565542	-0.235375397547024	0.140729621078413	-0.0661524253360615	-0.095468793518009	-0.196370540478356	0.299254501304455	-0.255480621647194	-0.0221265799801183	-0.0459015983869409	-0.243803607203395	-0.16458272432901	-0.200710621912059	-0.220585442040704	-0.17417976905738	0.00501858872784852	-0.307172797296748	0.220807710299197	0.444568826998383	0.392311043604284	0.181019153868688	0.116687877581796	-0.151663849477677	0.437616735546773	-0.00215119909801428	-0.0388929212093892	0.298655405413836	0.0841102099011711
HALLMARK_XENOBIOTIC_METABOLISM	0.147737908933506	-0.308066888988929	-0.107618336123437	-0.0234062416433423	0.141904610058328	-0.186328225228723	0.186706380682554	-0.0731824711064182	-0.0966048265736355	0.252329446791433	-0.0534682617199977	-0.0321695599257397	-0.170377357230907	-0.201255563970526	-0.243151029100246	-0.13675100687392	-0.0407080244635216	-0.191074277313543	0.108586845574033	-0.160542858148381	0.172285771859369	-0.155893267085942	0.077920828972983	-0.0568370139323047	0.225577927552758	0.0310291968980806	-0.00535219398241413	-0.114888142848782	-0.282999219237969	0.241969658398947	-0.0871201168513478	0.00934056108820719	-0.129343041023178	-0.0390679462033495	-0.202694768888398	0.073490432386391	-0.0935778292568212	-0.205174895608313	0.100294022183906	0.186213028148855	0.0345328234336714	-0.21513322488946	-0.00872058058189967	-0.188022134851789	-0.0800150945768738	-0.306510294690199	0.0557330749553728	0.176547056390855	0.0344413648863161
HALLMARK_FATTY_ACID_METABOLISM	-0.199452635711772	-0.22443664331578	0.0808192523015967	-0.120414507659379	-0.122367710788352	-0.287553906976711	0.0953233827832524	-0.103573815551845	-0.289204417798767	-0.272240196517172	0.0161239570890545	-0.191777528639819	-0.000500091397839825	-0.261266235483044	-0.150380209911509	0.154889372727993	0.0174856453075499	-0.207650278997236	-0.128068750754363	-0.0486755171688381	0.321471003018727	-0.0394918408096125	0.102824223745441	0.090976871900533	0.33449689609284	-0.0438175892195606	0.22309420750012	-0.25898477949971	-0.217606184924564	0.122744928707277	0.0411739000926803	0.0815121132340253	-0.060504137807256	0.0010380636766264	-0.15085725765505	-0.116002882392843	-0.0193502170371036	-0.0958272374044802	-0.0390443764249312	0.141708037083074	-0.0946494645987381	-0.153771576356027	-0.0286596665526208	0.0380404996649521	-0.0452553026558272	-0.080224778031518	0.0944798687265263	0.210227028218528	-0.169115835873565
HALLMARK_OXIDATIVE_PHOSPHORYLATION	-0.34859972719425	-0.131766800427331	0.177939859630511	0.164628921236594	-0.381979559739547	-0.370921055834486	0.14208871564809	-0.0253535826446618	-0.1507369800522	-0.397434218888529	0.228085880650852	-0.242013234685056	-0.0779306100948374	-0.036860981979249	-0.213448417195753	0.0747549681455421	-0.183946739412324	-0.283498979440225	-0.0742233621421809	-0.0163658261576599	0.330873986854378	-0.355491499370104	0.0597654645959306	0.334377432976968	0.41657815343549	0.0118346589631364	0.325244144494626	-0.463963944002134	-0.277734440154686	0.165182888453461	-0.0440946027926241	0.266092073441457	-0.251206348405053	0.132623084199019	-0.105420963214497	-0.267708870806121	-0.029285560189662	-0.0430979907435706	-0.230651439619539	0.238855968791182	-0.0204634196146254	-0.0797980339465139	-0.340380025256058	0.268719216470125	-0.292653959422486	-0.108050998761821	0.290229999684945	0.153624294483046	-0.309389099158886
HALLMARK_GLYCOLYSIS	-0.0841264474154503	-0.335568730607495	0.143348055216029	0.171138589294393	0.102270017387518	-0.275527234464233	0.0806249145848622	0.0045358714137039	-0.230943825516834	0.00820786481524322	-0.0387414269122325	-0.00964078816028663	0.14397980919365	-0.123513572502932	-0.252742684122811	-0.145541844579305	-0.0764595953193121	-0.225473847767959	-0.171361381283131	-0.176457928832366	0.262706437099038	-0.148229114387653	-0.101364621476695	0.314069932155005	0.279024784724531	0.0580546554385003	-0.178422339314177	-0.175593222442344	-0.19635422063692	0.318090409573907	0.0151112785535329	-0.0506580346467994	-0.257041581479332	-0.190486445835199	0.0234116406814593	0.0391640462510559	0.0316623647669807	-0.166279236816686	0.195680621978799	0.348035125783132	0.122972641645904	-0.104332203071399	-0.0224762363723002	-0.25925193794963	-0.0739637599196762	-0.0687278285697371	-0.0982618771292986	0.217922494332189	1.41425245916427e-05
HALLMARK_REACTIVE_OXYGEN_SPECIES_PATHWAY	0.0828305702745684	-0.476164178116126	0.117174435398071	0.124263405613079	0.207436841148176	-0.446592007178453	0.127176757695663	-0.143797350139832	-0.200280501685253	0.0965098922057484	0.10832810995181	0.0568525635433931	0.0590102908590705	-0.165313216619654	-0.253745860702283	-0.136027092565157	-0.0529346896100422	-0.331546798312129	0.00180136740719614	-0.305791149192473	0.422643327031202	-0.184570105663188	-0.180436068259069	0.211229491584531	0.257016830041244	0.0282912103965251	-0.173604588304995	-0.206391788019182	-0.41513778491459	0.277639205748225	-0.110760098570843	-0.000115170100295992	-0.142276962264876	-0.383168383542742	-0.396822093591809	0.0492828751327846	-0.0112584971673345	-0.273340078569953	0.235364733581844	0.480207492309694	0.200535309538594	-0.288419278247161	-0.0192322844128235	-0.125882340676583	0.208784917385906	0.0118639389670195	0.129903101214896	0.166348400494505	0.0282288913478418
HALLMARK_P53_PATHWAY	0.192723783486883	-0.388195130511008	-0.26616846886428	-0.00421539194421283	0.430033538625608	-0.0787908501876049	0.0774080320345112	-0.0650486086668632	0.0387477604982967	0.235330015566528	-0.312179862034627	-0.0304178718054169	-0.215115996499548	-0.207999897854704	-0.301234465711821	-0.33780104646975	0.0440465340738697	-0.247183139046548	0.0769077465191421	-0.0889118375509884	0.0940526391164215	-0.201204293204599	0.0100611027706969	-0.00244608851510481	0.130658136543848	0.12270766152654	-0.0793319167614837	0.0759241536345711	-0.372530399551375	0.031574351180819	-0.161329825805946	0.0927278692838449	-0.161358554962877	-0.253508520511026	-0.254861509633164	0.0691031179758062	-0.223352007534853	-0.415935758661984	0.184929798628792	0.242091895296458	0.241043327246791	-0.187756929279771	-0.109130187375149	-0.215965457305088	0.0614767502774521	-0.162992410743072	-0.0442625014671623	-0.0897420157884043	0.0944279360985746
HALLMARK_UV_RESPONSE_UP	-0.0512994747682195	-0.300965474660542	0.0440124032831688	0.0841191507959896	0.120357509156944	-0.30291011173611	0.160310545428072	-0.15122894624034	-0.271240489094676	0.105092910175633	-0.0790513307265839	-0.000100212959993601	-0.0106181226057689	-0.318170914097033	-0.215428576976057	-0.0956943219742589	-0.130026091855666	-0.233657831922334	-0.271907909598203	-0.243092781830773	0.320047120044265	-0.0396418707766157	0.0172136524701654	0.220985557978172	0.343280574221541	0.127075015952112	-0.0067634267329354	-0.200443213806603	-0.104485165031325	0.0557775833003524	0.010095715590591	0.0177908034117617	-0.148288986896123	-0.0841042380555818	-0.0437015014427639	0.100503295934316	0.154163130335468	-0.267756260810221	0.201151000894043	0.262855489199025	0.197651306534707	-0.281701639878987	0.0730556407702905	-0.220295417207444	-0.0942068279057097	-0.0995368658279006	-0.151558615201154	-0.0918514540128449	-0.0677868536476727
HALLMARK_UV_RESPONSE_DN	-0.0153014796717438	-0.174896785627896	-0.260176651422817	0.306120285819576	0.401658157205937	0.0407934255108456	-0.22238732027439	-0.0758302373294108	-0.0392020491875548	0.0254781854690039	-0.0419911410855583	-0.125398167279753	-0.0138370557508855	-0.269571542593519	-0.236945104362481	-0.0160617779216842	-0.00851005942463559	-0.200838295721406	-0.118281465868157	-0.0760827046296529	0.262383406562796	0.174167812888238	-0.16683576028783	0.0944544323413621	0.0377281571213797	0.0143619834790925	-0.0773569259541015	-0.0886433993818123	-0.0864302819407911	0.0355116373607026	-0.250535589177337	-0.0103198185679128	-0.217032859591411	-0.110677286639514	-0.040295860565203	-0.329733870888597	-0.22303261403679	0.0400632837205043	-0.245427868141929	0.279040701354858	0.0834969582439778	0.19325818992867	0.222171335228235	0.0552887525338905	0.173303315680995	0.0173010895044189	-0.0670678782087533	0.260838688006779	0.0608574386282752
HALLMARK_ANGIOGENESIS	0.0369785357381518	-0.383786929626315	-0.107465268564948	0.26619145372389	0.558879959808708	-0.304305247771384	-0.247246020945057	-0.0674226320989115	-0.148206801952189	0.257478042932329	-0.304970321532352	0.240714117354896	0.258400641060547	-0.0521177286959012	-0.357261630294653	-0.304327402218856	-0.212484531888394	-0.0935269391081186	-0.112033022442284	-0.168267601757723	0.561213168378764	0.257155170405925	-0.55237333947696	0.179723006206835	-0.0864706752895224	-0.208512178700313	-0.0263476071552678	-0.199989379793581	-0.274184392160124	0.274143643407941	-0.299508116000709	-0.203485963454918	-0.149479329842083	-0.519311410345204	0.236972542472436	-0.222203907721575	-0.177433636103839	-0.0415979252456145	0.0242508835806232	0.623369059203141	0.483929816322146	0.0770980276652342	0.200882949226988	-0.319919010667214	0.522948429288551	0.191033221297435	-0.172329233203	0.392612268252072	0.230952336188691
HALLMARK_HEME_METABOLISM	0.163629047796984	-0.286010959725685	-0.218710374831799	0.0760550997146522	0.0622311863702302	0.0398952727276783	0.0417613179557742	-0.229805787704243	-0.163594974364006	0.142768626178694	-0.0427792456253971	-0.202416672323992	-0.212568524483914	-0.29029118840304	-0.225284307595049	-0.145849237015059	-0.0114112664791536	-0.0355371389784103	-0.0531820184643042	-0.0426393116971739	0.117587647316766	-0.0528716429638185	0.192357580911204	-0.0460987146803559	0.201989464149119	0.203194479172606	-0.0176536858122928	-0.0526815405595925	-0.176520660683603	0.0243514369599078	-0.113006513089309	0.0736267333203611	-0.130446390930358	0.0602376640090377	-0.296864503269587	0.0353732280863034	-0.101080485633586	-0.271426559960488	-0.0719057267387042	0.0575499116204829	-0.143968510171632	-0.172341669586473	0.133367624283656	0.00806639505960122	-0.10172408098126	-0.0658027152501114	0.161114288404065	0.128189060539228	0.149745241295837
HALLMARK_COAGULATION	0.273182581394562	-0.266471557278305	-0.186742860321316	-0.043781086852773	0.340288153214718	0.00997571649005641	0.246319651431556	0.0104615511443789	-0.115048670891576	0.212317995226524	-0.0313229407769718	0.038318264388395	-0.112325085199753	-0.122172043289285	-0.291042144591756	-0.090167682296253	0.112939459972384	-0.0481576765120475	-0.0638228528478565	-0.012692667929132	0.080387938313631	-0.105902786020399	-0.0868464180305814	-0.0397826771266485	-0.0590875973679386	-0.0504257657731327	-0.118887374904217	-0.00100566036943775	-0.282615806552116	0.202865226418953	-0.282141271576814	-0.0176159543146655	-0.134941229376589	-0.0689117421140829	-0.30701846358551	-0.191357580098504	-0.223069998840808	-0.211531763571336	0.210910613461632	0.239839106168842	0.205600926781419	-0.00619564171357874	0.00323713953617938	-0.140765768700012	0.352154783266877	-0.0300751603585277	0.0168032735774594	0.185428860393636	-0.0492852159163266
HALLMARK_IL2_STAT5_SIGNALING	0.321154513764503	-0.298838728161072	-0.153889842363165	0.0484896618295585	0.351626625917353	-0.216993635220353	0.00168524582952762	0.0295297778674164	-0.123698964064308	0.261592490684119	-0.103859040736882	0.0666829076775569	-0.113751213443548	-0.259127028203629	-0.283816701846355	-0.0320370904857097	0.281703369136749	-0.259899467335104	-0.0341709293158604	-0.0676876501419201	0.295333588996373	-0.0545241547342982	-0.102932972883572	0.035314777499073	0.121212358228486	0.0500567147110253	-0.0347241739231033	0.041217606395782	-0.240004885255951	0.0138821986587556	-0.174615957217887	-0.0678498636284342	-0.175352434092696	-0.126148042075805	-0.249476389433035	-0.0857902961450685	-0.279616027200074	-0.278656179768943	0.194296987268617	0.408650923447099	0.35911556674847	-0.0802501396330984	0.0293125833125863	-0.145888552885111	0.29518718674992	0.0479367858601511	-0.0235481909466792	0.228194922121226	0.0126736055589831
HALLMARK_BILE_ACID_METABOLISM	0.109266643306311	0.0179072150749613	0.0831500800283333	-0.0168093722995037	0.185233828149564	0.0991633953881111	0.149845007468262	0.188174636416401	-0.113172813391384	-0.04628801085674	0.151020392164367	-0.183217285497685	-0.0257007506666883	-0.191020635211453	0.112538420184819	0.0597736155224627	0.0874279013858664	0.0963934107454093	0.126868126474939	0.212907580672186	0.0241971040255193	-0.0912589760957503	0.00784554445921551	-0.0448018780340685	0.0618138051482561	-0.250029603803827	-0.0360935178674874	0.0370344985901664	-0.19438098955506	0.0684619002957371	-0.0706809278319867	0.143015964362958	0.22601223708871	0.233681310118976	-0.181545962824649	-0.0678069457761736	0.0145153412865009	0.0213900734097821	-0.059112343263861	-0.0379016056315631	-0.106805292184193	0.0800993936863415	-0.184586920195536	0.12742864645024	0.0141778670039298	-0.0544121206597343	0.193991781396481	0.135495191628179	0.0507836159569706
HALLMARK_PEROXISOME	-0.0093824523486486	-0.307775532666644	0.086871472585433	0.124792839731205	0.0669424875500401	-0.125792041024552	0.184422242944222	0.0232189783351412	-0.159031872773296	-0.0834998067688652	0.0347448910850821	-0.231942473610593	-0.0682160586907366	-0.269380220769815	-0.0436851075298305	-0.0266885110642142	0.173012641082015	0.0774255826703414	0.0693932210684698	0.0300198848082824	0.287702755973394	0.110013112907446	0.134936551804747	0.133485010902437	0.144966302504844	-0.101019494979792	-0.0339463050622534	-0.317211482163837	-0.156579573840122	0.163884759084544	-0.0346520387753591	0.0460707453806264	-0.0638039322927214	0.00830893887830783	-0.135922922089648	0.00439774229810636	0.038764306341544	-0.100226466009684	-0.0628901653199287	0.129938165876012	0.0639657413797638	0.00672779414920835	-0.0821105571823247	0.01499274535003	0.00689663235040219	-0.106446586468808	-0.0147944732265992	0.10228943439143	-0.0836797161174519
HALLMARK_ALLOGRAFT_REJECTION	0.534534676009469	-0.419306118151657	-0.113456892948242	0.068900638919899	0.50165248815404	-0.124227910936306	-0.0244570294956292	0.31226750832789	0.0292259613706628	0.167242034369189	-0.228256142082492	-0.167432995757692	-0.213358047381814	-0.0895429519257012	-0.254021743375666	-0.041290801019906	0.516073719753233	-0.280548440777433	0.292152731438523	0.102794656698371	0.30171447180343	-0.187653719587856	-0.249599616226405	0.0074429323565363	-0.0326001728109736	-0.189848352637035	-0.170862521357088	0.335341012496833	-0.192961717181154	-0.0792966094292873	-0.0763184048381795	-0.22067627357493	-0.133053136678291	-0.193473849521734	-0.268941326403246	-0.266742485164237	0.0143854425768745	-0.304804406274335	0.0483679686490337	0.523212105265703	0.524336708077875	0.288087655563726	0.0931926174113689	-0.163303369564698	0.568676453618439	-0.0573658742298278	-0.028285731293879	0.241049288008337	-0.0715103957023953
HALLMARK_SPERMATOGENESIS	-0.264742835203653	0.219682598421801	0.0243624991726133	-0.0814575979132274	-0.204609230875794	-0.00427459064535804	-0.0272846601990464	0.175181984932905	-0.172592390549298	-0.200492251587481	0.107280549422425	-0.0274684027538482	0.145620342371902	0.00321058598714843	0.316743530256321	0.0924980198124355	0.183648895221334	0.181544194745574	-0.0787797706291325	0.20669906091176	0.179380769065965	0.223355268192171	0.118407422177086	-0.0240139434792473	-0.0125822705369005	-0.128817213241958	0.0102500423506664	-0.0700980567046397	0.257511839961151	0.102498039446801	0.184112878874206	0.0626096255217312	0.200934336654209	0.247843890725644	0.279670956262154	-0.243849113686515	0.333301457720567	0.225663295112919	-0.31932757596698	-0.0704053224912533	-0.158682979251873	0.330155660090908	0.0705795503843634	0.128804534877512	-0.0925217561548343	0.0918620663637331	0.0339504738946392	0.194585710266446	-0.0689115647720296
HALLMARK_KRAS_SIGNALING_UP	0.29736127566409	-0.326946341815224	-0.253323038322345	0.288276722710595	0.465542897508441	0.00215857077109158	-0.133655612575822	0.0737913120833564	0.00655367950792043	0.252147898590843	-0.0705484206281032	-0.153302289667102	-0.0919819507964167	-0.272412120970266	-0.213846501105264	-0.0196784981046624	0.176896086330557	-0.133796735893945	0.126163476881775	0.163817122052913	0.316720412802288	0.142743574979595	-0.128581131665649	0.0637452064429503	0.0294526038876117	-0.163575798599855	-0.239240184404591	0.23310936972716	-0.138037582536475	-0.034500137003052	-0.226561885152689	0.0294480902116572	-0.0536887282903178	-0.0488622569692044	-0.127705567383009	-0.346718110762794	-0.223303557372655	-0.221200512447027	0.0143329360512055	0.415909464282903	0.274154379151909	0.0583989245521698	0.169538846379329	-0.136290312607595	0.268489434792747	-0.0400075660676424	0.132993637398632	0.292929995211135	0.0896096380998233
HALLMARK_KRAS_SIGNALING_DN	0.0252352123194522	0.0079961540623711	-0.0165709166628659	-0.00187587616741014	-0.0123562342531265	0.0403705087260459	0.0616221919161574	0.038544201960527	0.107165147075567	0.0948695590812354	-0.0360502695427292	-0.0386185599232053	0.0436736507961807	-0.098165177011517	0.122820500987263	0.063411311990427	0.142519154813997	0.0843815251162925	0.00447831963039486	0.095388780490923	-0.0369463534689126	0.0595679823735736	0.173833752209238	-0.0666082914541778	0.00497922495406189	0.0521193369695851	0.0175183435044892	-0.0813295519381205	0.0293882857035814	0.129013122493209	-0.033370977245137	0.0374267868285951	0.0356799572352335	0.143942098115624	0.087272118211285	0.193519769659631	-0.0206411629677228	-0.0448378610861068	0.201253146747391	-0.0818745255911672	0.0675621494390863	-0.00466869236458112	0.0845574706690856	0.116587746452464	0.110579249256506	0.083628952907345	0.189896137658967	0.0857416787958284	0.0429005190846093
HALLMARK_PANCREAS_BETA_CELLS	-0.0723290274506958	-0.0124319101304202	0.0390920254958099	0.239920534552213	0.165159592039969	-0.0822601373876499	0.191498952281231	0.353718886684944	0.130645337745122	0.0480629280849177	-0.117153690003106	0.161316255261514	0.246171026687273	-0.0506339311758341	0.130093235389964	0.21096580728824	0.284974130648687	0.146115177662639	0.0537239574857924	0.22714396137861	0.251774953066507	0.360949153942087	0.0822269466753746	-0.061523805735614	0.0398667334820636	-0.0259868336613154	-0.0136043733144784	-0.356381618523132	0.212740400236738	0.199778935649716	0.0181954227075467	0.258134195853626	0.202014380276451	0.170482312523316	0.154412863878124	-0.0765822020739494	-0.0912258730884465	-0.0462300613614821	0.00990318008326443	0.17157691013238	0.0782468944636932	0.0863640921454814	0.269652354642188	-0.116344942596018	0.0728242899027819	-0.155519055193954	0.0737995135527706	0.365369775160711	-0.0811583995149166
[truncated: 94 more columns]
