# Supplementary material for: PI3K/AKT/mTOR pathway-derived risk score exhibits correlation with immune infiltration in uveal melanoma patients
Source: Front Oncol. 2023 Apr 20;13:1167930. doi: 10.3389/fonc.2023.1167930 (PMC10157141; doi:10.3389/fonc.2023.1167930)
Supplement: Supplementary file 1 [file DataSheet_1.zip › raw data and Rcode for checking/Fig4/interGene.txt]

THBS2
HTR2B
ADCY1
ECM1
B2M
GEM
SDC2
TAP1
IRF1
SEL1L3
C1S
HCP5
ISG20
RAB31
PSMB8-AS1
CADM1
HLA-B
SULF2
IFI16
AZGP1
C1R
MLIP
TNFRSF19
MYEOV
BANCR
S100A4
CELF2
PTP4A3
PSMB9
PTGER4
FABP5
LAPTM5
GPR27
PPM1K
HLA-DPA1
HLA-DRA
CHAC1
LYZ
HLA-DQA1
EDNRB
C1QB
PLN
SPARCL1
SLC44A3
C1QC
UCHL1
SLC16A6
HTRA1
C1QA
AHNAK2
IFI27
ZNF667-AS1
SLC38A5
TFPI2
GSTA3
MSC
