# Supplementary material for: PI3K/AKT/mTOR pathway-derived risk score exhibits correlation with immune infiltration in uveal melanoma patients
Source: Front Oncol. 2023 Apr 20;13:1167930. doi: 10.3389/fonc.2023.1167930 (PMC10157141; doi:10.3389/fonc.2023.1167930)
Supplement: Supplementary file 1 [file DataSheet_1.zip › raw data and Rcode for checking/Fig4/KEGG.txt]

ID	Description	GeneRatio	BgRatio	pvalue	p.adjust	qvalue	geneID	Count
hsa05150	Staphylococcus aureus infection	8/32	96/8190	2.21367860731963e-09	2.52359361234438e-07	1.79424476593275e-07		8
hsa05322	Systemic lupus erythematosus	8/32	136/8190	3.53611467513639e-08	2.01558536482774e-06	1.43305699992369e-06		8
hsa05133	Pertussis	6/32	76/8190	3.91107111350495e-07	1.3024421963295e-05	9.26020767473422e-06		6
hsa04612	Antigen processing and presentation	6/32	78/8190	4.56997261870001e-07	1.3024421963295e-05	9.26020767473422e-06		6
hsa05330	Allograft rejection	4/32	38/8190	1.29094141612258e-05	0.000285200570622363	0.00020277418225228		4
hsa04610	Complement and coagulation cascades	5/32	86/8190	1.82927389868673e-05	0.000285200570622363	0.00020277418225228		5
hsa05332	Graft-versus-host disease	4/32	42/8190	1.93620244015301e-05	0.000285200570622363	0.00020277418225228		4
hsa04940	Type I diabetes mellitus	4/32	43/8190	2.12894895210154e-05	0.000285200570622363	0.00020277418225228		4
hsa04145	Phagosome	6/32	152/8190	2.25158345228182e-05	0.000285200570622363	0.00020277418225228		6
hsa04514	Cell adhesion molecules	6/32	157/8190	2.70557898414769e-05	0.000308436004192836	0.000219294296609865		6
hsa05320	Autoimmune thyroid disease	4/32	53/8190	4.91507927264072e-05	0.000509380942800948	0.00036216373587879		4
hsa05416	Viral myocarditis	4/32	60/8190	8.02959670838818e-05	0.000762811687296877	0.00054234995311043		4
hsa05169	Epstein-Barr virus infection	6/32	202/8190	0.000110838692071396	0.000971970068933776	0.000691059051781171		6
hsa05166	Human T-cell leukemia virus 1 infection	6/32	222/8190	0.000186101694998004	0.00151539951641231	0.00107743086577792		6
hsa05310	Asthma	3/32	31/8190	0.000226129443314328	0.00171858376918889	0.00122189243054058		3
hsa05142	Chagas disease	4/32	102/8190	0.000623774592075398	0.00444439396853721	0.00315991076248721		4
hsa04672	Intestinal immune network for IgA production	3/32	49/8190	0.000883647425289184	0.00592563567546865	0.0042130558357441		3
hsa05163	Human cytomegalovirus infection	5/32	225/8190	0.00164432730226965	0.0104140729143744	0.00740428083478146		5
hsa05171	Coronavirus disease - COVID-19	5/32	232/8190	0.00188236354156729	0.0112941812494037	0.00803002729643664		5
hsa05321	Inflammatory bowel disease	3/32	65/8190	0.00200805950557349	0.0114459391817689	0.00813792536469258		3
hsa05140	Leishmaniasis	3/32	77/8190	0.00325780431903286	0.0176852234461784	0.0125739815822321		3
hsa04658	Th1 and Th2 cell differentiation	3/32	92/8190	0.0053755613598	0.0274596501405144	0.0195234816326834		3
hsa05323	Rheumatoid arthritis	3/32	93/8190	0.0055401048529108	0.0274596501405144	0.0195234816326834		3
hsa04750	Inflammatory mediator regulation of TRP channels	3/32	98/8190	0.00640833391083402	0.0300558023709335	0.0213693147050958		3
hsa04640	Hematopoietic cell lineage	3/32	99/8190	0.00659118473046786	0.0300558023709335	0.0213693147050958		3
hsa04659	Th17 cell differentiation	3/32	108/8190	0.00837796317148752	0.0367341462134453	0.0261175370123295		3
hsa05145	Toxoplasmosis	3/32	112/8190	0.0092551081136077	0.0390771231463436	0.0277833654872434		3
hsa04020	Calcium signaling pathway	4/32	240/8190	0.0135767699438512	0.0552768490571085	0.0393011761532535		4
hsa04936	Alcoholic liver disease	3/32	142/8190	0.0175312746541038	0.0689160451919942	0.048998480884428		3
