# Supplementary material for: PI3K/AKT/mTOR pathway-derived risk score exhibits correlation with immune infiltration in uveal melanoma patients
Source: Front Oncol. 2023 Apr 20;13:1167930. doi: 10.3389/fonc.2023.1167930 (PMC10157141; doi:10.3389/fonc.2023.1167930)
Supplement: Supplementary file 1 [file DataSheet_1.zip › raw data and Rcode for checking/Fig5/cindex_mat.txt]

TCGA	GSE22138	All
Lasso+StepCox[both]	0.832347140039448	0.685147159479808	0.733386075949367
survivalSVM	0.724852071005917	0.691307323750856	0.69501582278481
Ridge	0.794871794871795	0.737166324435318	0.758900316455696
Lasso+survivalSVM	0.784023668639053	0.70362765229295	0.730814873417722
SuperPC	0.744575936883629	0.68788501026694	0.708465189873418
Enet[alpha=0.1]	0.812623274161736	0.729637234770705	0.761669303797468
Enet[alpha=0.2]	0.821499013806706	0.72621492128679	0.761669303797468
Enet[alpha=0.3]	0.821499013806706	0.723477070499658	0.760680379746835
Enet[alpha=0.4]	0.82741617357002	0.724161533196441	0.762262658227848
Enet[alpha=0.5]	0.829388560157791	0.720739219712526	0.760087025316456
Enet[alpha=0.6]	0.837278106508876	0.71047227926078	0.755537974683544
Enet[alpha=0.8]	0.83629191321499	0.704996577686516	0.752768987341772
Enet[alpha=0.9]	0.813609467455621	0.709103353867214	0.746044303797468
Lasso	0.814595660749507	0.705681040383299	0.743868670886076
Enet[alpha=0.7]	0.840236686390533	0.707049965776865	0.754153481012658
Lasso+plsRcox	0.788954635108481	0.691307323750856	0.733979430379747
Lasso+StepCox[forward]	0.848126232741617	0.694729637234771	0.745055379746835
RSF+survivalSVM	0.738658777120316	0.672142368240931	0.696993670886076
StepCox[forward]	0.867850098619329	0.64476386036961	0.725870253164557
plsRcox	0.801775147928994	0.688569472963724	0.735363924050633
RSF+Ridge	0.769230769230769	0.702258726899384	0.72626582278481
RSF+Enet[alpha=0.1]	0.775147928994083	0.704312114989733	0.728045886075949
Lasso+SuperPC	0.784023668639053	0.707734428473648	0.746439873417722
RSF+plsRcox	0.747534516765286	0.692676249144422	0.71004746835443
RSF+StepCox[forward]	0.800788954635108	0.659822039698836	0.71756329113924
RSF+Enet[alpha=0.2]	0.785009861932939	0.700205338809035	0.729628164556962
RSF+Enet[alpha=0.3]	0.787968441814596	0.700205338809035	0.729825949367089
RSF+Enet[alpha=0.6]	0.791913214990138	0.696098562628337	0.730221518987342
RSF+Lasso	0.797830374753452	0.691991786447639	0.727254746835443
RSF+Enet[alpha=0.7]	0.791913214990138	0.694729637234771	0.728441455696203
RSF+Enet[alpha=0.5]	0.787968441814596	0.696098562628337	0.728441455696203
RSF+Enet[alpha=0.9]	0.794871794871795	0.691991786447639	0.727254746835443
RSF+Enet[alpha=0.4]	0.789940828402367	0.696098562628337	0.730221518987342
RSF+Enet[alpha=0.8]	0.789940828402367	0.691991786447639	0.727056962025316
RSF+StepCox[both]	0.793885601577909	0.684462696783025	0.721123417721519
RSF+StepCox[backward]	0.793885601577909	0.684462696783025	0.721123417721519
StepCox[both]+Ridge	0.814595660749507	0.66735112936345	0.732594936708861
StepCox[backward]+Ridge	0.814595660749507	0.66735112936345	0.732594936708861
StepCox[both]+plsRcox	0.689349112426035	0.659822039698836	0.661194620253165
StepCox[backward]+plsRcox	0.689349112426035	0.659822039698836	0.661194620253165
StepCox[both]+Enet[alpha=0.9]	0.816568047337278	0.668035592060233	0.732792721518987
StepCox[backward]+Enet[alpha=0.9]	0.815581854043393	0.668035592060233	0.732397151898734
StepCox[both]+Enet[alpha=0.1]	0.814595660749507	0.66735112936345	0.732397151898734
StepCox[backward]+Enet[alpha=0.1]	0.814595660749507	0.66735112936345	0.732397151898734
StepCox[both]+Enet[alpha=0.8]	0.815581854043393	0.668035592060233	0.732397151898734
StepCox[backward]+Enet[alpha=0.8]	0.815581854043393	0.668035592060233	0.732397151898734
StepCox[both]+Enet[alpha=0.2]	0.815581854043393	0.66735112936345	0.732594936708861
StepCox[backward]+Enet[alpha=0.2]	0.815581854043393	0.66735112936345	0.732594936708861
StepCox[both]+Lasso	0.816568047337278	0.668035592060233	0.732594936708861
StepCox[backward]+Lasso	0.816568047337278	0.668035592060233	0.732594936708861
StepCox[both]+Enet[alpha=0.6]	0.816568047337278	0.668035592060233	0.732792721518987
StepCox[backward]+Enet[alpha=0.6]	0.816568047337278	0.668035592060233	0.732792721518987
StepCox[both]+Enet[alpha=0.7]	0.815581854043393	0.668035592060233	0.732792721518987
StepCox[backward]+Enet[alpha=0.7]	0.816568047337278	0.668035592060233	0.732792721518987
Lasso+StepCox[backward]	0.832347140039448	0.685147159479808	0.733386075949367
StepCox[both]	0.815581854043393	0.66735112936345	0.732594936708861
StepCox[backward]	0.815581854043393	0.66735112936345	0.732594936708861
StepCox[both]+Enet[alpha=0.4]	0.815581854043393	0.66735112936345	0.732594936708861
StepCox[backward]+Enet[alpha=0.4]	0.816568047337278	0.668035592060233	0.732990506329114
StepCox[both]+Enet[alpha=0.3]	0.815581854043393	0.66735112936345	0.732594936708861
StepCox[backward]+Enet[alpha=0.3]	0.815581854043393	0.66735112936345	0.732594936708861
StepCox[both]+Enet[alpha=0.5]	0.816568047337278	0.668035592060233	0.732990506329114
StepCox[backward]+Enet[alpha=0.5]	0.816568047337278	0.668035592060233	0.732792721518987
RSF+SuperPC	0.744575936883629	0.68788501026694	0.708465189873418
RSF	0.929980276134122	0.694729637234771	0.797666139240506
Lasso+GBM	0.862919132149901	0.677618069815195	0.763647151898734
RSF+GBM	0.834319526627219	0.666666666666667	0.734177215189873
GBM	0.912228796844181	0.69678302532512	0.796479430379747
StepCox[both]+survivalSVM	0.695266272189349	0.661875427789186	0.67246835443038
StepCox[backward]+survivalSVM	0.695266272189349	0.661875427789186	0.67246835443038
Lasso+RSF	0.929980276134122	0.679671457905544	0.789754746835443
StepCox[both]+GBM	0.908284023668639	0.691991786447639	0.786787974683544
StepCox[backward]+GBM	0.861932938856016	0.699863107460643	0.769284018987342
StepCox[both]+RSF	0.911242603550296	0.702258726899384	0.78935917721519
StepCox[backward]+RSF	0.913214990138067	0.702600958247775	0.78965585443038
