# Supplementary material for: PI3K/AKT/mTOR pathway-derived risk score exhibits correlation with immune infiltration in uveal melanoma patients
Source: Front Oncol. 2023 Apr 20;13:1167930. doi: 10.3389/fonc.2023.1167930 (PMC10157141; doi:10.3389/fonc.2023.1167930)
Supplement: Supplementary file 1 [file DataSheet_1.zip › raw data and Rcode for checking/Fig5/fea_df.txt]

features	algorithm
ITPR2	Lasso+StepCox[both]
PDK1	Lasso+StepCox[both]
RAF1	Lasso+StepCox[both]
ACACA	survivalSVM
ADCY2	survivalSVM
CAMK4	survivalSVM
CDK2	survivalSVM
CXCR4	survivalSVM
DDIT3	survivalSVM
HSP90B1	survivalSVM
ITPR2	survivalSVM
NGF	survivalSVM
PDK1	survivalSVM
PFN1	survivalSVM
PTPN11	survivalSVM
RAF1	survivalSVM
TNFRSF1A	survivalSVM
ACACA	Ridge
ADCY2	Ridge
CAMK4	Ridge
CDK2	Ridge
CXCR4	Ridge
DDIT3	Ridge
HSP90B1	Ridge
ITPR2	Ridge
NGF	Ridge
PDK1	Ridge
PFN1	Ridge
PTPN11	Ridge
RAF1	Ridge
TNFRSF1A	Ridge
CAMK4	Lasso+survivalSVM
ITPR2	Lasso+survivalSVM
NGF	Lasso+survivalSVM
PDK1	Lasso+survivalSVM
PFN1	Lasso+survivalSVM
RAF1	Lasso+survivalSVM
ACACA	SuperPC
ADCY2	SuperPC
CAMK4	SuperPC
CDK2	SuperPC
CXCR4	SuperPC
DDIT3	SuperPC
HSP90B1	SuperPC
ITPR2	SuperPC
NGF	SuperPC
PDK1	SuperPC
PFN1	SuperPC
PTPN11	SuperPC
RAF1	SuperPC
TNFRSF1A	SuperPC
ACACA	Enet[alpha=0.1]
CAMK4	Enet[alpha=0.1]
CDK2	Enet[alpha=0.1]
CXCR4	Enet[alpha=0.1]
HSP90B1	Enet[alpha=0.1]
ITPR2	Enet[alpha=0.1]
NGF	Enet[alpha=0.1]
PDK1	Enet[alpha=0.1]
PFN1	Enet[alpha=0.1]
PTPN11	Enet[alpha=0.1]
RAF1	Enet[alpha=0.1]
TNFRSF1A	Enet[alpha=0.1]
CAMK4	Enet[alpha=0.2]
CDK2	Enet[alpha=0.2]
CXCR4	Enet[alpha=0.2]
ITPR2	Enet[alpha=0.2]
NGF	Enet[alpha=0.2]
PDK1	Enet[alpha=0.2]
PFN1	Enet[alpha=0.2]
PTPN11	Enet[alpha=0.2]
RAF1	Enet[alpha=0.2]
CAMK4	Enet[alpha=0.3]
CDK2	Enet[alpha=0.3]
CXCR4	Enet[alpha=0.3]
ITPR2	Enet[alpha=0.3]
NGF	Enet[alpha=0.3]
PDK1	Enet[alpha=0.3]
PFN1	Enet[alpha=0.3]
PTPN11	Enet[alpha=0.3]
RAF1	Enet[alpha=0.3]
CAMK4	Enet[alpha=0.4]
CDK2	Enet[alpha=0.4]
ITPR2	Enet[alpha=0.4]
NGF	Enet[alpha=0.4]
PDK1	Enet[alpha=0.4]
PFN1	Enet[alpha=0.4]
PTPN11	Enet[alpha=0.4]
RAF1	Enet[alpha=0.4]
CAMK4	Enet[alpha=0.5]
CDK2	Enet[alpha=0.5]
ITPR2	Enet[alpha=0.5]
NGF	Enet[alpha=0.5]
PDK1	Enet[alpha=0.5]
PFN1	Enet[alpha=0.5]
PTPN11	Enet[alpha=0.5]
RAF1	Enet[alpha=0.5]
CAMK4	Enet[alpha=0.6]
CDK2	Enet[alpha=0.6]
ITPR2	Enet[alpha=0.6]
NGF	Enet[alpha=0.6]
PDK1	Enet[alpha=0.6]
PFN1	Enet[alpha=0.6]
PTPN11	Enet[alpha=0.6]
RAF1	Enet[alpha=0.6]
CAMK4	Enet[alpha=0.8]
CDK2	Enet[alpha=0.8]
ITPR2	Enet[alpha=0.8]
NGF	Enet[alpha=0.8]
PDK1	Enet[alpha=0.8]
PFN1	Enet[alpha=0.8]
PTPN11	Enet[alpha=0.8]
RAF1	Enet[alpha=0.8]
CAMK4	Enet[alpha=0.9]
CDK2	Enet[alpha=0.9]
ITPR2	Enet[alpha=0.9]
NGF	Enet[alpha=0.9]
PDK1	Enet[alpha=0.9]
PFN1	Enet[alpha=0.9]
RAF1	Enet[alpha=0.9]
CAMK4	Lasso
CDK2	Lasso
ITPR2	Lasso
NGF	Lasso
PDK1	Lasso
PFN1	Lasso
RAF1	Lasso
CAMK4	Enet[alpha=0.7]
CDK2	Enet[alpha=0.7]
ITPR2	Enet[alpha=0.7]
NGF	Enet[alpha=0.7]
PDK1	Enet[alpha=0.7]
PFN1	Enet[alpha=0.7]
PTPN11	Enet[alpha=0.7]
RAF1	Enet[alpha=0.7]
CAMK4	Lasso+plsRcox
ITPR2	Lasso+plsRcox
NGF	Lasso+plsRcox
PDK1	Lasso+plsRcox
PFN1	Lasso+plsRcox
RAF1	Lasso+plsRcox
CAMK4	Lasso+StepCox[forward]
ITPR2	Lasso+StepCox[forward]
NGF	Lasso+StepCox[forward]
PDK1	Lasso+StepCox[forward]
PFN1	Lasso+StepCox[forward]
RAF1	Lasso+StepCox[forward]
PFN1	RSF+survivalSVM
TNFRSF1A	RSF+survivalSVM
ITPR2	RSF+survivalSVM
RAF1	RSF+survivalSVM
CDK2	RSF+survivalSVM
ACACA	StepCox[forward]
ADCY2	StepCox[forward]
CAMK4	StepCox[forward]
CDK2	StepCox[forward]
CXCR4	StepCox[forward]
DDIT3	StepCox[forward]
HSP90B1	StepCox[forward]
ITPR2	StepCox[forward]
NGF	StepCox[forward]
PDK1	StepCox[forward]
PFN1	StepCox[forward]
PTPN11	StepCox[forward]
RAF1	StepCox[forward]
TNFRSF1A	StepCox[forward]
ACACA	plsRcox
ADCY2	plsRcox
CAMK4	plsRcox
CDK2	plsRcox
ITPR2	plsRcox
NGF	plsRcox
PDK1	plsRcox
PFN1	plsRcox
RAF1	plsRcox
TNFRSF1A	plsRcox
PFN1	RSF+Ridge
TNFRSF1A	RSF+Ridge
ITPR2	RSF+Ridge
RAF1	RSF+Ridge
CDK2	RSF+Ridge
PFN1	RSF+Enet[alpha=0.1]
TNFRSF1A	RSF+Enet[alpha=0.1]
ITPR2	RSF+Enet[alpha=0.1]
RAF1	RSF+Enet[alpha=0.1]
CDK2	RSF+Enet[alpha=0.1]
CAMK4	Lasso+SuperPC
ITPR2	Lasso+SuperPC
NGF	Lasso+SuperPC
PDK1	Lasso+SuperPC
PFN1	Lasso+SuperPC
RAF1	Lasso+SuperPC
PFN1	RSF+plsRcox
TNFRSF1A	RSF+plsRcox
ITPR2	RSF+plsRcox
RAF1	RSF+plsRcox
CDK2	RSF+plsRcox
PFN1	RSF+StepCox[forward]
TNFRSF1A	RSF+StepCox[forward]
ITPR2	RSF+StepCox[forward]
RAF1	RSF+StepCox[forward]
CDK2	RSF+StepCox[forward]
PFN1	RSF+Enet[alpha=0.2]
TNFRSF1A	RSF+Enet[alpha=0.2]
ITPR2	RSF+Enet[alpha=0.2]
RAF1	RSF+Enet[alpha=0.2]
CDK2	RSF+Enet[alpha=0.2]
PFN1	RSF+Enet[alpha=0.3]
ITPR2	RSF+Enet[alpha=0.3]
RAF1	RSF+Enet[alpha=0.3]
CDK2	RSF+Enet[alpha=0.3]
PFN1	RSF+Enet[alpha=0.6]
ITPR2	RSF+Enet[alpha=0.6]
RAF1	RSF+Enet[alpha=0.6]
CDK2	RSF+Enet[alpha=0.6]
PFN1	RSF+Lasso
ITPR2	RSF+Lasso
RAF1	RSF+Lasso
CDK2	RSF+Lasso
PFN1	RSF+Enet[alpha=0.7]
ITPR2	RSF+Enet[alpha=0.7]
RAF1	RSF+Enet[alpha=0.7]
CDK2	RSF+Enet[alpha=0.7]
PFN1	RSF+Enet[alpha=0.5]
ITPR2	RSF+Enet[alpha=0.5]
RAF1	RSF+Enet[alpha=0.5]
CDK2	RSF+Enet[alpha=0.5]
PFN1	RSF+Enet[alpha=0.9]
ITPR2	RSF+Enet[alpha=0.9]
RAF1	RSF+Enet[alpha=0.9]
CDK2	RSF+Enet[alpha=0.9]
PFN1	RSF+Enet[alpha=0.4]
ITPR2	RSF+Enet[alpha=0.4]
RAF1	RSF+Enet[alpha=0.4]
CDK2	RSF+Enet[alpha=0.4]
PFN1	RSF+Enet[alpha=0.8]
ITPR2	RSF+Enet[alpha=0.8]
RAF1	RSF+Enet[alpha=0.8]
CDK2	RSF+Enet[alpha=0.8]
ITPR2	RSF+StepCox[both]
RAF1	RSF+StepCox[both]
ITPR2	RSF+StepCox[backward]
RAF1	RSF+StepCox[backward]
PTPN11	StepCox[both]+Ridge
RAF1	StepCox[both]+Ridge
PTPN11	StepCox[backward]+Ridge
RAF1	StepCox[backward]+Ridge
RAF1	StepCox[both]+plsRcox
RAF1	StepCox[backward]+plsRcox
PTPN11	StepCox[both]+Enet[alpha=0.9]
RAF1	StepCox[both]+Enet[alpha=0.9]
PTPN11	StepCox[backward]+Enet[alpha=0.9]
RAF1	StepCox[backward]+Enet[alpha=0.9]
PTPN11	StepCox[both]+Enet[alpha=0.1]
RAF1	StepCox[both]+Enet[alpha=0.1]
PTPN11	StepCox[backward]+Enet[alpha=0.1]
RAF1	StepCox[backward]+Enet[alpha=0.1]
PTPN11	StepCox[both]+Enet[alpha=0.8]
RAF1	StepCox[both]+Enet[alpha=0.8]
PTPN11	StepCox[backward]+Enet[alpha=0.8]
RAF1	StepCox[backward]+Enet[alpha=0.8]
PTPN11	StepCox[both]+Enet[alpha=0.2]
RAF1	StepCox[both]+Enet[alpha=0.2]
PTPN11	StepCox[backward]+Enet[alpha=0.2]
RAF1	StepCox[backward]+Enet[alpha=0.2]
PTPN11	StepCox[both]+Lasso
RAF1	StepCox[both]+Lasso
PTPN11	StepCox[backward]+Lasso
RAF1	StepCox[backward]+Lasso
PTPN11	StepCox[both]+Enet[alpha=0.6]
RAF1	StepCox[both]+Enet[alpha=0.6]
PTPN11	StepCox[backward]+Enet[alpha=0.6]
RAF1	StepCox[backward]+Enet[alpha=0.6]
PTPN11	StepCox[both]+Enet[alpha=0.7]
RAF1	StepCox[both]+Enet[alpha=0.7]
PTPN11	StepCox[backward]+Enet[alpha=0.7]
RAF1	StepCox[backward]+Enet[alpha=0.7]
ITPR2	Lasso+StepCox[backward]
PDK1	Lasso+StepCox[backward]
RAF1	Lasso+StepCox[backward]
PTPN11	StepCox[both]
RAF1	StepCox[both]
PTPN11	StepCox[backward]
RAF1	StepCox[backward]
PTPN11	StepCox[both]+Enet[alpha=0.4]
RAF1	StepCox[both]+Enet[alpha=0.4]
PTPN11	StepCox[backward]+Enet[alpha=0.4]
RAF1	StepCox[backward]+Enet[alpha=0.4]
PTPN11	StepCox[both]+Enet[alpha=0.3]
RAF1	StepCox[both]+Enet[alpha=0.3]
PTPN11	StepCox[backward]+Enet[alpha=0.3]
RAF1	StepCox[backward]+Enet[alpha=0.3]
PTPN11	StepCox[both]+Enet[alpha=0.5]
RAF1	StepCox[both]+Enet[alpha=0.5]
PTPN11	StepCox[backward]+Enet[alpha=0.5]
RAF1	StepCox[backward]+Enet[alpha=0.5]
PFN1	RSF+SuperPC
TNFRSF1A	RSF+SuperPC
ITPR2	RSF+SuperPC
RAF1	RSF+SuperPC
CDK2	RSF+SuperPC
PFN1	RSF
ITPR2	RSF
TNFRSF1A	RSF
CDK2	RSF
RAF1	RSF
PFN1	Lasso+GBM
RAF1	Lasso+GBM
CAMK4	Lasso+GBM
ITPR2	Lasso+GBM
NGF	Lasso+GBM
PDK1	Lasso+GBM
PFN1	RSF+GBM
CDK2	RSF+GBM
RAF1	RSF+GBM
TNFRSF1A	RSF+GBM
ITPR2	RSF+GBM
PFN1	GBM
RAF1	GBM
CDK2	GBM
TNFRSF1A	GBM
CAMK4	GBM
ITPR2	GBM
NGF	GBM
PDK1	GBM
CXCR4	GBM
HSP90B1	GBM
DDIT3	GBM
ADCY2	GBM
ACACA	GBM
PTPN11	GBM
PTPN11	StepCox[both]+survivalSVM
RAF1	StepCox[both]+survivalSVM
PTPN11	StepCox[backward]+survivalSVM
RAF1	StepCox[backward]+survivalSVM
PFN1	Lasso+RSF
ITPR2	Lasso+RSF
RAF1	Lasso+RSF
PDK1	Lasso+RSF
RAF1	StepCox[both]+GBM
PTPN11	StepCox[both]+GBM
RAF1	StepCox[backward]+GBM
PTPN11	StepCox[backward]+GBM
RAF1	StepCox[both]+RSF
PTPN11	StepCox[both]+RSF
RAF1	StepCox[backward]+RSF
PTPN11	StepCox[backward]+RSF
