# Supplementary material for: PI3K/AKT/mTOR pathway-derived risk score exhibits correlation with immune infiltration in uveal melanoma patients
Source: Front Oncol. 2023 Apr 20;13:1167930. doi: 10.3389/fonc.2023.1167930 (PMC10157141; doi:10.3389/fonc.2023.1167930)
Supplement: Supplementary file 1 [file DataSheet_1.zip › raw data and Rcode for checking/Fig5/RS_mat.txt]

	Lasso+StepCox[both]	survivalSVM	Ridge	Lasso+survivalSVM	SuperPC	Enet[alpha=0.1]	Enet[alpha=0.2]	Enet[alpha=0.3]	Enet[alpha=0.4]	Enet[alpha=0.5]	Enet[alpha=0.6]	Enet[alpha=0.8]	Enet[alpha=0.9]	Lasso	Enet[alpha=0.7]	Lasso+plsRcox	Lasso+StepCox[forward]	RSF+survivalSVM	StepCox[forward]	plsRcox	RSF+Ridge	RSF+Enet[alpha=0.1]	Lasso+SuperPC	RSF+plsRcox	RSF+StepCox[forward]	RSF+Enet[alpha=0.2]	RSF+Enet[alpha=0.3]	RSF+Enet[alpha=0.6]	RSF+Lasso	RSF+Enet[alpha=0.7]	RSF+Enet[alpha=0.5]	RSF+Enet[alpha=0.9]	RSF+Enet[alpha=0.4]	RSF+Enet[alpha=0.8]	RSF+StepCox[both]	RSF+StepCox[backward]	StepCox[both]+Ridge	StepCox[backward]+Ridge	StepCox[both]+plsRcox	StepCox[backward]+plsRcox	StepCox[both]+Enet[alpha=0.9]	StepCox[backward]+Enet[alpha=0.9]	StepCox[both]+Enet[alpha=0.1]	StepCox[backward]+Enet[alpha=0.1]	StepCox[both]+Enet[alpha=0.8]	StepCox[backward]+Enet[alpha=0.8]	StepCox[both]+Enet[alpha=0.2]	StepCox[backward]+Enet[alpha=0.2]	StepCox[both]+Lasso
GSM550623	0.0367529613669769	708.317855693016	1.72810118796432	840.10196159281	0.719662735702283	0.488514499826468	-0.131877494774939	-0.437065279905981	-0.348490269454206	-0.270047875902879	-1.90916709366841	-1.76423413039693	-0.51667205047036	-0.8019635135113	-2.35059459287798	0.426999867595608	0.151740979187468	691.88693338459	-1.29090680967404	-0.234856483550325	1.20479547003375	0.666998723604233	0.167137146653512	1.139858204679	0.119343176474617	0.0888377587756668	0.0312802147191622	-0.671328108054231	-1.36185137014012	-1.17957679687358	0.0535742193204265	-1.47104606633382	-0.481403546057274	-0.79499593149398	0.704909260317688	0.704909260317688	-5.56397831305002	-5.56397831305002	-0.15417726986358	-0.15417726986358	-6.60245048434376	-6.02277361205614	-6.17583859296808	-6.48125614254642	-6.11912236004118	-6.11912236004118	-6.47499079917421	-6.43220688000718	-6.43339471636094
GSM550624	0.250476715036336	717.886234052735	1.15605485302238	852.481866600917	-0.0111862208927199	0.0131616814149589	-0.557801119365366	-0.805079789261522	-0.68320609673544	-0.591338981712835	-2.1061587656367	-1.92713655887414	-0.764248755712747	-1.00370761348431	-2.49837114520077	-0.144375014523583	0.261048606247062	702.900718188861	-0.86681783643925	-0.300626185706841	0.561153594119159	0.0789745027977833	-0.148207650995462	0.0113655589828683	0.23510523210822	-0.418037720590768	-0.450652815068686	-1.08491165331136	-1.68870257775567	-1.55795164025308	-0.391901044254789	-1.81402127469592	-0.933707600076133	-1.16902388553949	0.44946311037805	0.44946311037805	-5.421855528816	-5.421855528816	0.433477860359175	0.433477860359175	-6.42829470652635	-5.86028693364141	-6.01637273201922	-6.31327281178571	-5.95582212862558	-5.95582212862558	-6.30684823024356	-6.26524638823965	-6.26203429364807
GSM550625	3.80427818107084	698.782371343422	2.42296398648661	830.906329359449	0.566102384279402	1.48118146043954	1.01331434908551	0.821730596127903	0.864847390304009	0.906080356212634	-0.148132647368072	-0.0402875576968853	0.596173227855036	0.404920140176669	-0.463969355436531	1.4088713272585	3.67436607127158	691.607611980969	4.24856537658256	3.27657707428941	1.57207478895351	1.2771764071047	0.596717939708424	1.02366423830458	3.03891970781286	0.980776036992259	0.933993549887346	0.516822790216444	0.0687885675295789	0.218948339481876	0.894154226723086	0.0270521663269858	0.653600311524328	0.408131994283916	2.84724416461941	2.84724416461941	-3.73742231867693	-3.73742231867693	1.13702260726663	1.13702260726663	-4.44752177991669	-4.06528747956054	-4.15232271209115	-4.35910758794862	-4.12625518187051	-4.12625518187051	-4.35562604772637	-4.32668415227494	-4.33743172839163
GSM550626	-1.18835163188063	722.061380115596	0.57472608213348	859.28987710258	-0.457509270787144	-0.696789273378258	-1.32601176682817	-1.64969367180024	-1.47253889109639	-1.32024077132338	-3.34528196723662	-3.11312682756244	-1.51665307016958	-1.86045496787718	-3.85217620872131	-1.65027267883208	-1.97868499587744	708.426594700599	-1.78854913387822	-0.581512580959259	-0.0340283084059925	-0.592256608527632	-0.593049760168117	-0.703043730705558	-1.06209849349433	-1.16893702953603	-1.20213285149973	-2.19135651536083	-3.1164175252287	-2.90671340248262	-1.1125347847042	-3.29361898691523	-1.95091246675324	-2.32635277314217	-1.48218989554892	-1.48218989554892	-7.37140563065805	-7.37140563065805	-0.670898210670619	-0.670898210670619	-8.72468622132343	-7.94386511205258	-8.17501146088533	-8.57671212373341	-8.07825362219031	-8.07825362219031	-8.56710508682278	-8.51078817238409	-8.49448214589975
GSM550627	0.375428123259324	708.54090596697	1.60229960835614	844.320718157514	0.681709993718424	0.367365108870629	-0.246076115973378	-0.574568929403974	-0.491509285589822	-0.399861676565242	-2.11852463012223	-1.98106803682838	-0.671910941862373	-0.992587012425642	-2.5831537952429	-0.442708393162556	-0.0415182439786071	697.7002859077	-1.88985337641	-1.03836159128492	1.18177579344449	0.611381779718536	-0.335538831953341	1.11756877661041	-0.369168709891704	-0.0125547760023574	-0.0809279383333801	-0.861665399329252	-1.62823853229569	-1.41431424104259	-0.069103095743529	-1.73609993630162	-0.643635019746362	-1.00842208403653	0.552329292937194	0.552329292937194	-5.78105144915418	-5.78105144915418	0.029562157331595	0.029562157331595	-6.8540616850291	-6.24836368547235	-6.41492246295283	-6.73147838825938	-6.35025951413547	-6.35025951413547	-6.7246220834056	-6.68026583881838	-6.6767574988221
GSM550628	-3.47576755607297	731.00298523951	0.224851653572641	858.856271886832	-0.508961973132756	-1.10779324994884	-1.83071242593208	-2.19774384889993	-2.01231290999387	-1.88565719339251	-4.11434079456047	-3.92690743615012	-2.05820831627293	-2.4418986274522	-4.67262315427003	-1.99540805246324	-3.716151718737	704.361497462118	-2.51131309069068	-1.8266201572254	-0.2688699870669	-0.902664024937372	-0.747573151079295	-0.889723818816289	-2.08580170659338	-1.56461175672806	-1.59272979738047	-2.6904707382862	-3.70161329505977	-3.49289247445415	-1.46238364803908	-3.91514119193623	-2.43743387499877	-2.81989675949352	-2.19551019324666	-2.19551019324666	-7.59166037460197	-7.59166037460197	-1.44563681310772	-1.44563681310772	-8.99277472250879	-8.19283846419257	-8.42158044350906	-8.83624577723106	-8.3290290912956	-8.3290290912956	-8.82678061736728	-8.76866109732394	-8.7577381781831
GSM550629	-1.85639977838054	737.117473888552	0.703276655242327	859.739096039268	-0.201097682500638	-0.500989849161252	-1.16497454867958	-1.48044517108336	-1.31842245135977	-1.19204555412435	-3.14483019192953	-2.93956012949733	-1.36642809616468	-1.69273289963566	-3.64302336065959	-0.376262568720465	-2.01851870963573	706.080783868904	-0.35368714352513	0.000916439985011175	0.199189958048332	-0.324392026649996	-0.276389154456427	-0.249516743577551	-0.27730352044198	-0.852535794950791	-0.88498098916802	-1.75117389179862	-2.56970002409807	-2.38263216352856	-0.813738731509908	-2.72720085457367	-1.53923026850846	-1.87291563914216	-1.35342552242282	-1.35342552242282	-6.64063693025168	-6.64063693025168	-0.468238034323123	-0.468238034323123	-7.86671923996665	-7.1672710636654	-7.3667432103473	-7.72952606105679	-7.28625464417379	-7.28625464417379	-7.72127494597946	-7.67042826581823	-7.66126132514096
GSM550630	3.59083582547206	701.523285154106	2.06481285974284	824.602114357334	0.683751109927777	1.20674110032122	0.824259209275203	0.654478430505009	0.741599518219622	0.818446465525734	-0.280696386302537	-0.0963139124838515	0.666115218591589	0.514498236642744	-0.578127251335045	1.4500353172874	3.3683705988088	683.439331235858	4.44477631848066	1.50732259418407	1.65419319499134	1.36914462366586	0.633728789398652	1.12258892651571	3.23817569131582	1.08601062960826	1.04954617669868	0.738162173524727	0.395996517168319	0.499953998253507	1.02891028498151	0.350791501804952	0.835089264270987	0.663744546880984	3.3118693564813	3.3118693564813	-3.75489443581817	-3.75489443581817	0.963771980967986	0.963771980967986	-4.470275932337	-4.08737287499538	-4.17234527010634	-4.38035201964931	-4.1480385035668	-4.1480385035668	-4.37696797738408	-4.34785898356965	-4.36021390388598
GSM550631	-3.98691212200516	734.861948256741	-0.452706580013854	873.258830321882	-0.278073499515253	-2.01206530840345	-2.79423599439596	-3.12973434184669	-2.81152354934091	-2.57024183822068	-5.12361446698399	-4.76250830365341	-2.42557545255844	-2.79240893041593	-5.70051676748636	-2.90790262428682	-5.58262218764495	710.191155941054	-7.53807612305783	-4.18502256474246	-0.2876254852106	-1.02646362638708	-1.15179477851708	-0.49083672946507	-3.11174112685162	-1.80733357261764	-1.84630820008277	-2.9662423190553	-3.99352337356109	-3.7855284423881	-1.71009869166209	-4.21522481135465	-2.71140571489881	-3.09486643276258	-3.10675861762463	-3.10675861762463	-7.92173100604639	-7.92173100604639	-1.36440137193409	-1.36440137193409	-9.37799882562005	-8.53999845558674	-8.78594018313574	-9.21788482117893	-8.68383489660427	-8.68383489660427	-9.20767393812374	-9.14712089575604	-9.13114928218622
GSM550632	-4.03755756529722	739.741426593055	0.0303567238515209	867.181260395105	-0.408015424906826	-1.47854108468568	-2.23919143404992	-2.612321503457	-2.38948061654197	-2.1861964507789	-4.54039772274299	-4.20635329679562	-2.38964870269822	-2.76064685046904	-5.10563165809322	-1.67873481846434	-3.91815600851523	708.281182344447	-6.56746067288033	-4.02708074230557	-0.607749580164088	-1.42029738805712	-0.644718669259924	-0.822182530480614	-4.19682043039107	-2.28241077036447	-2.30768106537844	-3.4037615116485	-4.38205822180678	-4.22856936424251	-2.11367589341827	-4.63864876838125	-3.18384608220952	-3.48798933958816	-3.45113713942796	-3.45113713942796	-9.99963649519236	-9.99963649519236	-1.64630224066842	-1.64630224066842	-11.8136697719415	-10.7420576816973	-11.0829927697601	-11.6250890284208	-10.9308690695866	-10.9308690695866	-11.6107955666528	-11.5347516420122	-11.4953725764812
GSM550633	1.30067598769907	718.730940581982	1.48256352648313	842.28243526562	0.201860920226246	0.536080505685445	0.0664870140545486	-0.168832554754685	-0.075984154884519	-0.00611000094889036	-1.38734580991571	-1.24020352866899	-0.203046222850383	-0.429092932591978	-1.76181269748871	0.786442470080799	1.23321808873164	695.956531319624	3.1282305265821	1.09009622390896	0.968265387567834	0.599800904875654	0.283483674369575	0.405405223967148	1.90374997939643	0.235939460915231	0.202252007476607	-0.348251279874809	-0.89689766534719	-0.753448284905085	0.216282531027558	-0.987264417598682	-0.199648866209592	-0.446246905422148	1.25150549903583	1.25150549903583	-4.48856991733541	-4.48856991733541	0.496823003826524	0.496823003826524	-5.33516158833692	-4.87255958239771	-4.98491984219081	-5.23245509155312	-4.9476425349497	-4.9476425349497	-5.22791299901121	-5.19325520333894	-5.20122451017797
GSM550634	-0.13721042877677	725.547892214541	1.38475125672309	860.405311161957	0.287656354337968	0.200857839291222	-0.36622297478188	-0.668302546700328	-0.615990253732615	-0.588428438853692	-2.09121876389247	-2.04436631145854	-0.905854029997895	-1.20563539150606	-2.52272822561229	0.169763044945296	-0.130532904848092	709.455695055853	-0.576056247841672	-0.677262447066317	0.689130325833543	0.112732312824977	-0.0370774297767526	0.575707197247957	-0.603120003060644	-0.497182849216999	-0.554361291891452	-1.34091067796591	-2.09915865001167	-1.90382063862758	-0.521828361222119	-2.22319036996178	-1.13368286528938	-1.47294838740904	-0.604372242167196	-0.604372242167196	-4.50046856092036	-4.50046856092036	0.306463440809994	0.306463440809994	-5.35162036383306	-4.88911165584822	-4.9988551101476	-5.24734768897357	-4.9637007824211	-4.9637007824211	-5.24292782700207	-5.20814063164515	-5.21796868814187
GSM550635	4.62968432870514	687.203800862045	3.20931614048605	833.154071232297	0.656522369881262	2.39500967027378	1.94722192802856	1.69383797346391	1.58965909472077	1.52540005538232	0.766124954495988	0.710595345200926	0.789378685801116	0.562187092337886	0.453943508039413	2.51568971208254	5.44849262514498	697.57779966655	7.01096298772085	4.04447128095849	1.52507053142453	1.13328812667403	1.55126766022027	1.20406783756527	1.9015113197549	0.717968808193856	0.652521092179932	0.0454923521585319	-0.583484283417137	-0.372364212966682	0.605785199764917	-0.637760673203541	0.240946033503075	-0.106177106285457	1.89212672456545	1.89212672456545	-3.90657900953543	-3.90657900953543	0.866310557869409	0.866310557869409	-4.6490999650712	-4.24972644453144	-4.34034574292951	-4.55652645166909	-4.31336913074293	-4.31336913074293	-4.55290369789406	-4.52264731202784	-4.53410525321087
GSM550636	2.49307524410635	702.544188756301	2.07041582299726	839.303441432186	0.64607858328904	1.07868232680711	0.584025019628651	0.356550759430227	0.417150553297566	0.453077593489224	-0.861014597665855	-0.79329301893095	0.00998832062417865	-0.268961026949357	-1.25847732323133	0.733814581732634	2.35246122638896	697.965742512277	0.417756550492661	1.07004910523926	1.35369833704991	0.886154954856266	0.37919484164781	1.13664508432097	0.928925424423581	0.383423209838365	0.317254901862383	-0.370565022632779	-1.06410751220555	-0.850649954321944	0.296379672774084	-1.14253700490213	-0.164022226820673	-0.520839171064641	1.24836903134685	1.24836903134685	-4.85371688735594	-4.85371688735594	0.488920513426945	0.488920513426945	-5.76262409580402	-5.25865420999323	-5.38840473476513	-5.65522471147012	-5.3418062813577	-5.3418062813577	-5.64993307406921	-5.61256206760409	-5.61597843017933
GSM550637	0.478184036356708	720.961153145163	0.82667816910367	846.149057466743	-0.321813167277284	-0.181385351751065	-0.644944072894287	-0.843030678527173	-0.663815871344286	-0.516947485607167	-2.03813638421178	-1.73935614083249	-0.609769225277613	-0.801378340780602	-2.40442551041403	0.424080555240563	0.548429225201023	696.557008605433	1.43797108331942	-0.271801988992152	0.276104826296327	-0.12183280455462	0.1637935394374	-0.545250157497789	1.11284261720505	-0.500206288355817	-0.50245719505382	-1.01809694320389	-1.49597954292009	-1.43024779214041	-0.407354259305971	-1.63601416894732	-0.919547612302905	-1.05308103091485	0.509186588633428	0.509186588633428	-6.28979859426611	-6.28979859426611	0.162684018386203	0.162684018386203	-7.44771315676207	-6.78328588928523	-6.97648760791101	-7.31966292234146	-6.8969979198868	-6.8969979198868	-7.31165111008272	-7.26354571486005	-7.25217215112986
GSM550638	2.51989661936641	710.469463925338	1.94592292050624	840.583688979691	0.659183497075606	0.942498138940907	0.470605295169721	0.256497781883583	0.288041953047604	0.309089458779957	-0.705738317144534	-0.619291247532908	0.223076739208325	0.0730956676845249	-0.99195072065617	1.18519688641948	2.31856205385244	693.338617052191	3.66558706139776	0.526433215655087	1.43168533403484	1.05496314418073	0.363150022034238	1.12173985427715	2.13574418092573	0.669853275382158	0.628460851433647	0.29900768709957	-0.0484308337096561	0.044958978790073	0.624168767595211	-0.106860487924001	0.391494664834173	0.233386731052949	2.42037337845886	2.42037337845886	-2.04215463580463	-2.04215463580463	1.2649295447022	1.2649295447022	-2.46172801795514	-2.27086076281767	-2.27868577325745	-2.39577962596225	-2.29472909492296	-2.29472909492296	-2.39570762672573	-2.37938202108728	-2.41030446274254
GSM550639	3.56600888377417	691.746857242258	2.20757641941329	825.232017455849	0.736693107767381	1.34975317381229	0.934355722421331	0.734677312826943	0.787983249110205	0.858877332547725	-0.190753129104413	-0.00798964706923222	0.726948167754625	0.589922916269567	-0.476489897037209	1.87921229046091	3.40666502051557	682.765901735108	5.1465665572066	1.61025285624888	1.66369220428565	1.38243520828487	0.809678704141962	1.21297442093566	3.39162003208315	1.10941814655562	1.07594219091928	0.805975983763631	0.503440448221937	0.592705783203438	1.05739552605776	0.459133840587307	0.889094114381513	0.741829703281431	3.1925072177635	3.1925072177635	-3.38291126865264	-3.38291126865264	0.969705599186577	0.969705599186577	-4.0348387373475	-3.69409408898122	-3.76131519393409	-3.94967983450304	-3.74653110384262	-3.74653110384262	-3.94706100293418	-3.92071555961713	-3.93773101291649
GSM550640	-1.71509963870368	726.92570117155	0.373806720131023	861.666303116823	-1.01152450321806	-0.842036719361923	-1.46406296297258	-1.73631560247668	-1.57315237378592	-1.44994559174696	-3.18448106721281	-2.94537371790915	-1.62586912640695	-1.88727856521375	-3.61316109165256	-0.811465092743619	-1.40183072092141	708.355747122726	-0.55279231160252	-0.602470047646744	-0.676611105960201	-1.20165599033798	-0.325390631042972	-1.68956145386295	-1.05559514470099	-1.71417695612786	-1.70509393832755	-2.48692150460406	-3.17820641752722	-3.09657534454832	-1.5356386146837	-3.38935798350974	-2.34707150738365	-2.52439418827942	-1.60133908159739	-1.60133908159739	-7.15184161484493	-7.15184161484493	-0.506756149616133	-0.506756149616133	-8.46553080914205	-7.70837587714308	-7.9317345831618	-8.32156349816872	-7.83854690774301	-7.83854690774301	-8.31228420251886	-8.25763311581893	-8.24238193479092
GSM550641	-0.699035773234189	725.886784664297	1.10018025366735	856.716968106139	0.200865046019954	-0.166022853430699	-0.818436564471984	-1.09754600310995	-0.926228518364342	-0.769986781517604	-2.63599767120621	-2.36585494426294	-1.08087778513607	-1.39020598216881	-3.11358966013647	0.0305670355080435	-0.5193780724523	705.512178965118	-3.20147419301085	-1.08423830164411	0.483205717932493	-0.135377765173134	-0.00529449845350627	0.344481441637063	-1.23668968571301	-0.790880213744311	-0.839384239125878	-1.67060461855108	-2.45611920851975	-2.27708187048719	-0.770354121199869	-2.60778916603262	-1.46749241318278	-1.78700951470165	-0.980181147611549	-0.980181147611549	-8.17614693040973	-8.17614693040973	-0.224763587691661	-0.224763587691661	-9.66059562165453	-8.78509000420961	-9.06232517156047	-9.50572507553871	-8.93910723098219	-8.93910723098219	-9.49410852070856	-9.43191195100617	-9.4006775634935
GSM550642	3.70110195801404	694.766666040728	2.26749333229719	814.573691141026	0.980719230687249	1.41750028163146	1.04406978610447	0.874130300908924	0.965238364004592	1.05138850898548	-0.0566621323338232	0.154644256744922	0.942333963526913	0.805915866619006	-0.350766731764508	2.04448009727394	3.53707818372394	673.737234037031	4.42836562494002	1.81804984774442	1.95084506793667	1.69028745126407	0.937209125519835	1.54809013556533	3.80468071901179	1.43475536776317	1.39935633994477	1.15645030523057	0.871267278093871	0.96213952349314	1.37110316122278	0.835755727985959	1.23749073995945	1.09033540055692	3.79506663031787	3.79506663031787	-3.666575119593	-3.666575119593	0.687049808604566	0.687049808604566	-4.37059168549323	-3.99980694748515	-4.07590705351854	-4.27973144031941	-4.05741167621004	-4.05741167621004	-4.276743646215	-4.24823083050514	-4.2646288204074
GSM550643	1.57252978579385	723.271893950765	1.97199607477165	854.892624826437	0.421274070694604	0.776505597810181	0.228909751418664	-0.0374150294914473	-0.0102821687850412	0.00790434491441738	-1.286891128823	-1.24749585942572	-0.417518814458685	-0.697077482928125	-1.68373111189762	0.879077591234903	1.47093790725415	707.930849664771	0.850068877290704	1.3390190154593	0.883646007743949	0.341233714855074	0.36288193198598	0.816569626091251	-0.0407834829584538	-0.230164561469237	-0.289688290191359	-1.01636659730848	-1.7273727679362	-1.53401559515032	-0.276258175353223	-1.83423246751686	-0.8175569249976	-1.1492819769036	-0.222889546927594	-0.222889546927594	-4.31626905994456	-4.31626905994456	0.498645616931211	0.498645616931211	-5.13348144200238	-4.69041403253434	-4.79453647423267	-5.0329751927554	-4.76168184432729	-4.76168184432729	-5.02878825643855	-4.9954103247769	-5.00554814340345
GSM550644	-2.0043123592499	734.246719646305	-0.163019279360942	865.28661020681	-0.926799627059723	-1.45722940598529	-2.12733583697786	-2.40736850941764	-2.12847005750972	-1.89574914365047	-4.06855637883902	-3.68428599430628	-1.82079556884759	-2.10919145078967	-4.5546477599906	-2.11854714069951	-3.13928818257929	709.086776739559	-1.14265696668296	-1.07839024010964	-0.52183758455702	-1.03231533416182	-0.821340294950394	-1.49232865924562	-0.785790974976567	-1.53258890116445	-1.53612570092314	-2.4263161412761	-3.2354394096339	-3.09509117509938	-1.39887940581732	-3.43556068854816	-2.23880602427095	-2.50802501996626	-1.74890545164164	-1.74890545164164	-7.8604969150089	-7.8604969150089	-0.669842895181608	-0.669842895181608	-9.29709034282413	-8.46077132026119	-8.71540575864558	-9.14291695456437	-8.6060142427351	-8.6060142427351	-9.13229696980492	-9.07234839072371	-9.04982108509584
GSM550645	-2.86157151082295	735.658887570767	0.349157395206997	862.762742125253	-0.760011151599695	-0.939832467394748	-1.6259022014969	-1.94417766884092	-1.76698048601314	-1.63471743317708	-3.64452821166726	-3.41417484064342	-1.90109302132961	-2.23618331812543	-4.15230755678235	-0.915679250749546	-2.43398949770452	708.44355737615	-2.3265554942114	-0.961909114179864	-0.57399431166506	-1.18706406363341	-0.347982031666028	-1.28186280531954	-1.93780324056888	-1.8083819121641	-1.81811173577441	-2.7843942911333	-3.65606858955526	-3.51143876582586	-1.65929385307384	-3.87775496567779	-2.58527002220155	-2.86657707026709	-2.42506874262733	-2.42506874262733	-8.27490598795524	-8.27490598795524	-1.07529668115698	-1.07529668115698	-9.78749764952703	-8.90723584660742	-9.17496706506846	-9.62505070583348	-9.06005815221282	-9.06005815221282	-9.61388592529849	-9.55077261039713	-9.52726424078893
GSM550646	3.65000149704413	690.87602117563	2.66297301122521	824.616573633102	1.00886719791958	1.58320458835341	1.03365371202141	0.808630232629476	0.846853975240284	0.89317967551399	-0.265600581207384	-0.159053684758509	0.580471494477899	0.366951920813639	-0.60499207489958	0.898692471235664	3.45113845539672	686.017592072097	2.2151269576737	2.25984388413725	1.92868975064053	1.54287603778678	0.446321631131079	1.64936704047876	2.11632354132363	1.11910833575202	1.05308882761602	0.579169713337122	0.0727185636050495	0.246982510996164	1.00658962507397	0.0320436299757178	0.737326904040145	0.453371546334128	3.24093597759373	3.24093597759373	-4.11287584647456	-4.11287584647456	0.886804829668775	0.886804829668775	-4.89027106208086	-4.46733672579819	-4.56819895726416	-4.79523176081899	-4.5356375740987	-4.5356375740987	-4.79116628249682	-4.75938239707422	-4.76800454612643
GSM550647	3.15805369578039	730.967009142711	1.92911827720814	851.626651321819	0.737268172356603	0.931148981270926	0.465465340623755	0.297346209716898	0.371614766302572	0.427896204026409	-0.625116966046571	-0.494631358608938	0.261566125564716	0.0953738410249629	-0.922994977482643	1.27810727722989	2.8033001497294	704.554687546207	2.00976922124252	1.12021313961763	1.53324856085508	1.13730661855048	0.288973773234948	1.38491941316145	2.01835440512051	0.725370213361441	0.66565660398873	0.300988505655932	-0.0924949869204594	0.040636759976633	0.623504119398203	-0.129705567473132	0.420833950993251	0.203191195695217	2.13949863200682	2.13949863200682	-2.98002453622869	-2.98002453622869	1.90144769468481	1.90144769468481	-3.55091397756484	-3.24881465067881	-3.31230522551395	-3.47779492921024	-3.29602296752378	-3.29602296752378	-3.47529104118095	-3.45213824237844	-3.46443186641558
GSM550648	-0.847923810424218	725.266005592023	1.17847611056134	852.859390985021	0.146592225986481	-0.136048922312617	-0.7642760747727	-1.04135713969764	-0.913817134405788	-0.814499153158703	-2.45957705698356	-2.26343364998621	-0.991056820966539	-1.24884491810165	-2.8834427013498	0.305209984420837	-0.621698461812211	699.707471601997	-2.46662761325966	-0.425384059361855	0.44148402270871	-0.12926677349023	0.0879112711124672	0.200183660195598	-0.658290908721069	-0.720177984309965	-0.75101978769735	-1.44139624482413	-2.08621597590864	-1.96569669032416	-0.661146429632489	-2.23967523502209	-1.2897201929824	-1.51494478703573	-0.555551591406944	-0.555551591406944	-5.91691526605704	-5.91691526605704	-0.223679582922299	-0.223679582922299	-7.01644239993478	-6.3972499716796	-6.56608772401379	-6.89025218466346	-6.50115174728935	-6.50115174728935	-6.88331008553345	-6.83789034334102	-6.83533064509401
GSM550649	-3.29101245198609	743.861761881207	0.47830347986432	865.957285839223	-0.50880728374074	-0.929202225023176	-1.67360850724437	-1.99537203081166	-1.815717904021	-1.70015360182569	-3.77449888037712	-3.58558349775736	-2.02778333471516	-2.39841501281439	-4.31279276197525	-0.895682674773795	-2.82536413188025	710.543156242724	-4.60675902934217	-0.844406065387933	-0.449981411067757	-1.13998809374756	-0.357441452464378	-0.863028827877989	-2.68109677865711	-1.85703119679327	-1.88295948516627	-2.93719683468062	-3.89639106037439	-3.71774933497754	-1.73468345869046	-4.11978760362909	-2.70755900593107	-3.04417072229117	-2.91608094446564	-2.91608094446564	-8.27669905065079	-8.27669905065079	-1.209255369142	-1.209255369142	-9.79137867036549	-8.91192907757565	-9.17750304503832	-9.62791309535903	-9.06425789340425	-9.06425789340425	-9.61684794732022	-9.55369243512018	-9.53157564414075
GSM550650	0.535427130900892	692.46900409402	0.95662892206061	842.554661029254	-0.380690782464652	-0.333154096086112	-0.965356799935325	-1.25882381343234	-1.1728425514973	-1.08799610919471	-2.53766179609392	-2.36741800266632	-1.15227550485072	-1.36618447688493	-2.89167233258361	-2.3160706458974	-0.0726581468108151	695.211756663336	-1.65154864606403	-2.71016395329508	0.0329591800765685	-0.560022547662738	-0.851722781952166	-0.87450718468225	-1.78580387991567	-1.19596196318331	-1.20572710150244	-1.86488412307346	-2.44555218890263	-2.38934244842994	-1.0430482291474	-2.63486484062152	-1.75379028216473	-1.88482493939273	0.709650819108118	0.709650819108118	-5.05516406350036	-5.05516406350036	-0.223679582922299	-0.223679582922299	-6.00787394514221	-5.48645160613545	-5.61393581003338	-5.89262035287692	-5.57123592262959	-5.57123592262959	-5.88746157616278	-5.84844102273112	-5.85682323499818
GSM550651	1.63062690445197	717.215251861008	0.986200008694749	844.232336892651	-0.695841159174794	0.087101147173207	-0.345884944889451	-0.537053334535039	-0.43367422409548	-0.352018713294594	-1.52138319062403	-1.31902381582091	-0.4450204952112	-0.591091749740819	-1.81555690554147	0.14863775605687	1.58076894303172	697.567257747152	4.92596666381881	0.696661764892203	0.0463899675490107	-0.28452521901013	0.0868720628710893	-1.16507420926296	1.57969380301369	-0.581350458155059	-0.566078672108976	-0.985543907460101	-1.36244031927104	-1.33977072414845	-0.452214467209553	-1.50392930406964	-0.923753825483922	-0.988530405354266	1.09546807993272	1.09546807993272	-4.41969706008312	-4.41969706008312	0.516633233176724	0.516633233176724	-5.2542912088437	-4.79935298508692	-4.9087399332976	-5.15260606170612	-4.87298689388346	-4.87298689388346	-5.14819121311298	-5.1140491244555	-5.12268377252467
GSM550652	0.667125957179809	727.471368955494	1.5240005390384	849.314903602546	0.491144176819601	0.280045965695186	-0.293181306149399	-0.526778168616415	-0.41150139837666	-0.320587031621581	-1.75058978293984	-1.56161678850909	-0.446544981321967	-0.657930542695747	-2.12082794791155	0.66508833825842	0.671066425767864	698.276777504525	-0.889467365655558	0.0997724393713673	0.989704204699585	0.488196993871193	0.166259797134108	0.815324075763808	0.460932393967796	-0.0354916858456884	-0.0782799123878075	-0.608413134247884	-1.12549068799716	-1.0081688000783	-0.041168515029258	-1.22953430953224	-0.477830606212554	-0.685863945849231	0.828130648854865	0.828130648854865	-4.75727022263079	-4.75727022263079	0.586878092315131	0.586878092315131	-5.64844229756072	-5.15467208941993	-5.28143476560882	-5.54299516928063	-5.23607449977822	-5.23607449977822	-5.53782755037084	-5.50119385748015	-5.50480058863177
GSM550653	1.75512239966604	705.333608947322	1.58152385740237	858.146032203454	-0.235435452223595	0.499682716562165	-0.0178835372758295	-0.216792954681734	-0.167969516483161	-0.134539617198561	-1.13554172675333	-1.00433290059939	-0.392126853638775	-0.53806507272318	-1.41480231729402	0.860100111300181	2.39509888490277	708.86583593919	1.02271074448416	0.48880403708289	0.367406307277585	-0.0874194707219962	0.504442136944955	-0.325557617257113	0.412747853061796	-0.545434487211765	-0.565066106814319	-1.03510110317513	-1.47245042559786	-1.40469566563829	-0.490130834906495	-1.59313827836192	-0.940955706140911	-1.07409096227393	0.757895565108544	0.757895565108544	-4.29536130261687	-4.29536130261687	1.19159546885833	1.19159546885833	-5.09979112772233	-4.65384203275018	-4.7685654191926	-5.00470174784092	-4.72740453904648	-4.72740453904648	-5.0000234988089	-4.96695022847004	-4.97003730360251
GSM550654	-3.60172448997504	740.28565311288	0.00923318885353469	865.751453226411	-0.856621588936049	-1.25176440679844	-1.93684915328256	-2.28679325114076	-2.07497031975984	-1.91237638143733	-4.16939658285928	-3.91173942412271	-2.08191813680948	-2.45065152302241	-4.72441301775877	-1.40459120476102	-3.66761855617323	709.814117752021	-1.59987295871145	-0.766163093367382	-0.570243022755211	-1.13455888116539	-0.568737350245571	-1.36426901756682	-1.34932317783978	-1.69588429232728	-1.70905380128322	-2.76601871365148	-3.73519264407719	-3.54383956547607	-1.57465753555232	-3.94980817833805	-2.52849862714157	-2.88330644757077	-2.68658176627952	-2.68658176627952	-8.37362526764008	-8.37362526764008	-1.24571438165464	-1.24571438165464	-9.9053034142594	-9.01513346892481	-9.2847481636194	-9.74033668957721	-9.16946740018996	-9.16946740018996	-9.72909908728155	-9.66521595994808	-9.64225340498935
GSM550655	-1.45592418082471	727.706581011021	0.265137450401432	863.501984691255	-0.93034085041926	-1.01862698567005	-1.65008460805269	-1.91758727792941	-1.7490033198724	-1.62167633768448	-3.33972340155447	-3.10030880716897	-1.75791084412744	-2.01337111875524	-3.75579789941409	-1.68873602480284	-1.44793631837806	710.125757524018	-3.07065862258216	-1.93351563266974	-0.662859212549006	-1.26357910963699	-0.696825222615684	-1.61308276893917	-2.06598127955104	-1.87719193102525	-1.87574123999604	-2.66842752103176	-3.3620805305124	-3.28720839348926	-1.69323406325939	-3.58022835490172	-2.53104038962299	-2.69961089727934	-1.40672450314429	-1.40672450314429	-7.02396589309173	-7.02396589309173	-0.341686355989966	-0.341686355989966	-8.31367235560637	-7.56977406029538	-7.78976057942721	-8.17255509732096	-7.69776535703985	-7.69776535703985	-8.16341308593192	-8.10974716841516	-8.09437684432101
GSM550656	-2.28914284078202	736.727990333022	0.551496898194372	857.041903256656	-0.84790492327078	-0.656368947697156	-1.30859024842789	-1.62110415436982	-1.50139509123361	-1.43823450668054	-3.20699610769912	-3.08536259981075	-1.71050080777712	-2.02561367838548	-3.67582815272716	-0.82712280789187	-1.89266749239664	704.80000159817	1.3508054732194	-0.195450706266868	-0.569019777255478	-1.13010672358114	-0.260459609460211	-1.44685151695556	-1.38416557766511	-1.68948716546964	-1.69043568977062	-2.60171099076651	-3.42130759617999	-3.29447592770911	-1.52866239467964	-3.63945667095293	-2.41955068944425	-2.67112963836379	-1.96113273217544	-1.96113273217544	-6.43030740183569	-6.43030740183569	-1.07529668115698	-1.07529668115698	-7.62863330423154	-6.95765066199931	-7.13686364369986	-7.4895964576449	-7.06955159963883	-7.06955159963883	-7.482248920413	-7.43283321858768	-7.43274626412091
GSM550657	1.17927846128047	707.553526208793	1.89973453205408	851.775263402351	0.298325151127063	0.784974534030061	0.179527276057453	-0.13672705975369	-0.156373063772484	-0.173584128736864	-1.43383137442154	-1.45652952490768	-0.518530713647533	-0.792625999914661	-1.81993720655358	0.0950764805987249	1.08036661286431	705.424016384369	2.32297956616983	0.676763422751435	0.904642249908607	0.398852070583897	0.00250231502395713	0.580387807985732	0.187249036564759	-0.138626871644843	-0.194742167144851	-0.905929756408106	-1.60210911561089	-1.41209642934127	-0.180413295808248	-1.70530363816451	-0.710561306436958	-1.03613850469954	0.5135327571191	0.5135327571191	-3.27588480330749	-3.27588480330749	0.58220567736219	0.58220567736219	-3.91473421305725	-3.58907019596764	-3.64466619282429	-3.82805284955842	-3.63759031525797	-3.63759031525797	-3.82595443907998	-3.80032020492669	-3.82278585765476
GSM550658	-2.19145572044939	734.920278054389	0.854296001724908	861.880539381369	0.0525276696476771	-0.476760403258913	-1.15132675474079	-1.44979409738218	-1.27499374523858	-1.1408234586557	-3.1067758422595	-2.87269963291657	-1.45245004927779	-1.78800348309287	-3.61842166457288	0.502719926769772	-1.82496997598963	706.078290403969	-4.39960024649689	-0.810875656198202	0.094624380415913	-0.570141407011936	0.225375195194868	0.0934649256281238	-1.76703583089375	-1.25757082788355	-1.29473965369111	-2.21383743209389	-3.06722072558785	-2.89428570935211	-1.18943742154726	-3.25419593005449	-2.00417520047085	-2.32207920091555	-2.48222489748142	-2.48222489748142	-7.89874612962382	-7.89874612962382	-0.9314178025613	-0.9314178025613	-9.34533665863378	-8.50666126419769	-8.7587508182555	-9.18873324407257	-8.65171143633055	-8.65171143633055	-9.17823589899764	-9.11794689176287	-9.09769565162189
GSM550659	0.491369419031793	719.906534140707	1.18972826051032	859.321918921076	-0.671989596728971	-0.0956948337465017	-0.71619006577051	-0.973279868735404	-0.900619150436262	-0.831294405531169	-2.15238531550752	-1.99394369769955	-1.09434963992219	-1.31191000089348	-2.50528321081167	-0.376838677421431	0.636501778073466	709.62819896855	0.756022027249774	0.356352346044713	-0.311239671990147	-0.854446858076872	-0.145224730523743	-1.12826127843214	-1.0558836665266	-1.40139599425222	-1.40486335820269	-2.0586728779646	-2.63790073616628	-2.5745006702226	-1.25912503773781	-2.82124352912174	-1.94496454076398	-2.08637799105722	-0.76150209358342	-0.76150209358342	-5.56065093976265	-5.56065093976265	0.206954390643188	0.206954390643188	-6.59375095657757	-6.01171357918294	-6.17066646211265	-6.4752835668888	-6.10942611796582	-6.10942611796582	-6.46874651243894	-6.4260651640462	-6.42348239442027
GSM550660	-1.12586398333935	724.432380154336	0.911076941389435	856.061888550516	-0.268045419462924	-0.306238679762478	-0.938507135853442	-1.19452750586826	-1.06670422015241	-0.999379479598667	-2.54845669255161	-2.40434650662925	-1.0362654155843	-1.26603467720046	-2.94227993136422	-0.0664113326909191	-1.0065889341777	702.135209571005	0.601868413683083	0.31108515982922	0.291308823332096	-0.14542312844499	-0.203680550486459	-0.399732354088127	0.694479861688506	-0.572320913953743	-0.587365536572985	-1.19270138626392	-1.76069483335472	-1.6563563695866	-0.508011793906224	-1.89868648404838	-1.06073630135424	-1.25630374605564	0.0415811203183167	0.0415811203183167	-4.25830924702613	-4.25830924702613	0.227491527602609	0.227491527602609	-5.06925498202644	-4.63481923483509	-4.73161951748638	-4.96746849718348	-4.70372182069055	-4.70372182069055	-4.96361068703616	-4.93060469051195	-4.94434130687975
GSM550661	0.108749570832678	723.578011251628	1.7709486531912	848.956797576372	0.694546223047462	0.5507455902451	-0.0292174193215113	-0.344702802160652	-0.282088748090377	-0.215994908417682	-1.80215149447271	-1.68016143858321	-0.517253678519012	-0.808804033709491	-2.24480013078183	1.07652276706996	0.224474121602283	698.92595165598	-0.00700587266682096	0.465513655505841	1.11456785803745	0.573862422976746	0.397690910000443	1.20119078140931	0.222386667218912	0.00378412685869622	-0.0567676566137909	-0.777221480148643	-1.48829991634408	-1.29306327637172	-0.0469077784505649	-1.59374775771905	-0.577992679782956	-0.911688835103123	-0.0719336604594669	-0.0719336604594669	-5.23644793871048	-5.23644793871048	0.0253456206687893	0.0253456206687893	-6.21672973803343	-5.67285176585683	-5.81320560554464	-6.10102674537558	-5.76264909078753	-5.76264909078753	-6.09530070504357	-6.05498766599333	-6.05843883673935
GSM550662	3.37300679302852	680.742651484873	2.59872319597941	820.330509408683	0.93606266378165	1.6643528215414	1.20531319759833	0.957838516421202	0.965525305789648	0.993800186008422	-0.115984780404665	-0.0254300861835821	0.705627920479697	0.505161123562708	-0.449701443216178	1.85966256964712	3.29251184711041	680.471037766229	5.29956093039619	2.10114101966804	1.82097217772352	1.49480003616041	0.892110221389915	1.52719975080474	2.9619972580492	1.1605234689431	1.111609965781	0.687351708675458	0.229835032809919	0.378494807989262	1.07719328420946	0.182118301652595	0.824167484544294	0.580520864390195	2.85951076464003	2.85951076464003	-3.39413490609818	-3.39413490609818	0.460911900315109	0.460911900315109	-4.05474463345601	-3.71658415632858	-3.77582350874972	-3.96566081707422	-3.76724473584071	-3.76724473584071	-3.96341127052876	-3.9368727834757	-3.95911760820592
GSM550663	0.57100677911891	704.33210599464	2.33215809791143	835.747128882821	0.753879338230067	1.24865921943743	0.678969639932974	0.365394608629426	0.383311645020734	0.411024812006869	-0.989519169811262	-0.890440544271288	-0.0315738628520341	-0.289951858760174	-1.39983192443989	2.1415570091181	1.76541847193519	689.491992551009	2.97728813377201	1.86620152546893	1.34917490111911	0.882332816318649	1.26530803695447	1.2431749754217	1.10434356862637	0.390933001363378	0.33447837418177	-0.343820064793163	-1.02415967068374	-0.829124757698133	0.33249636895575	-1.11668407513169	-0.149372567551189	-0.47912887128499	0.92771016149253	0.92771016149253	-5.71967912580492	-5.71967912580492	-0.158588668618812	-0.158588668618812	-6.78473686969167	-6.18742838859465	-6.34789123563344	-6.6615337086495	-6.28721370927614	-6.28721370927614	-6.65494955859494	-6.61100848580547	-6.61026591864934
GSM550664	2.85703485212033	694.087066359225	1.83917232758715	828.148824815136	0.342456938426445	0.925844167145238	0.484094961198487	0.291049930662314	0.369025450021192	0.445951120144888	-0.648545560376204	-0.452211887281111	0.387201138337575	0.258716708291947	-0.930121970068678	1.16000254062197	2.72149525124637	684.28440574051	4.67494480998537	1.16866675617223	1.25435763733259	0.970922887131776	0.48898643684869	0.525323504809168	2.98779393853296	0.701796903985062	0.684653086726293	0.406426510013566	0.11584520537374	0.1743505334195	0.706846794281544	0.0458036181272062	0.472542112971515	0.368318167084945	2.97875708376941	2.97875708376941	-3.50055722493336	-3.50055722493336	0.857340376212825	0.857340376212825	-4.17402327774499	-3.82078301872659	-3.89176800674215	-4.08653596596726	-3.87538263429224	-3.87538263429224	-4.08376036058524	-4.05651707569267	-4.07322510369114
GSM550665	-4.1443946057627	725.852814547148	0.472718884487804	869.139542716372	-0.433424002048618	-1.16343588597962	-2.04872112558093	-2.45779412727324	-2.28016338026963	-2.11821057095028	-4.39941112425095	-4.14259427874642	-2.13537383986021	-2.48666150672011	-4.94806058343342	-1.3105787762058	-4.45933821149471	708.310384958497	-2.9889716259509	-0.444189247095939	-0.297893310161702	-0.924267636189382	-0.631066974499939	-0.695354858209875	-1.73338749970076	-1.56138430617428	-1.58532147685121	-2.58372836677148	-3.50144490482717	-3.32212304079431	-1.45843940715092	-3.70773704693027	-2.36056009789691	-2.69373620389033	-2.71525120640659	-2.71525120640659	-7.26070055552052	-7.26070055552052	-1.14246391180904	-1.14246391180904	-8.60139495024223	-7.8367091957249	-8.05464612748162	-8.45132011626796	-7.9667645501725	-7.9667645501725	-8.44230596598457	-8.38670945217708	-8.3767879061998
GSM550666	1.27133773715046	725.727417338055	1.19083787306798	855.018411194492	-0.293494391721167	0.0833788588591722	-0.477843508602379	-0.692246021638296	-0.577848955678774	-0.480918726781646	-1.82134466701173	-1.62265182998135	-0.664624063816459	-0.867036357911964	-2.16701757142528	-0.212088130891921	1.15576226386133	706.894068724315	0.263557569733865	0.614513683528599	0.320473445622839	-0.136205277506416	-0.169895354721958	-0.436489104431227	0.314760938417618	-0.597701092266281	-0.61821753015919	-1.17901860595988	-1.70270357892771	-1.60889465487239	-0.54145170469864	-1.83227732634259	-1.05845464394221	-1.23563003740443	0.563734867845605	0.563734867845605	-5.33093557232179	-5.33093557232179	0.802971377272093	0.802971377272093	-6.31696811201236	-5.75647426381262	-5.91438461757174	-6.20584698461818	-5.8514633452723	-5.8514633452723	-6.19932550676626	-6.15847848307528	-6.152519686408
GSM550667	1.86790477882923	689.258016798554	2.29590306729852	821.754411395418	1.01846107202769	1.33751733565144	0.824034490302459	0.532832281824605	0.598226001229273	0.683394564334162	-0.821169263743256	-0.656584675611839	0.469023492395713	0.219361869950474	-1.23136321778332	1.54900686169931	1.82669510261357	679.880725954191	4.4123961138939	2.1344124334034	2.00086379514368	1.70655188473953	0.647027882897056	1.7179398054673	3.44813977227399	1.4052798948445	1.34564836772194	0.829056042675676	0.267490159303136	0.471763710442204	1.27728796402986	0.233301023365272	1.00979862379922	0.679961146720487	2.84197619974062	2.84197619974062	-4.77370664413503	-4.77370664413503	0.286466449870055	0.286466449870055	-5.67167632388274	-5.17831896771361	-5.30083964461002	-5.56378727902781	-5.25889012059683	-5.25889012059683	-5.55881740035379	-5.52199688320723	-5.5285666844514
GSM550668	2.20727516755966	705.953200347396	2.21313202843442	842.768383881352	0.47733863692397	1.17827326233332	0.634485507914537	0.353877727337562	0.331975675065903	0.31304737517315	-0.810298366485717	-0.823011439725637	-0.00306170672847328	-0.2419794497572	-1.16289501689673	0.834959972267086	2.0770319060492	698.862832064228	4.25037063744601	2.08387242074874	1.26443406036115	0.861456125486545	0.311125511907444	0.89112362376269	1.65148650639519	0.443040038794473	0.38954704730036	-0.185836138827999	-0.771006480038618	-0.593872695644569	0.371756197389251	-0.841948164999141	-0.0143504847724087	-0.310795869627254	1.52629268128801	1.52629268128801	-2.63255892152822	-2.63255892152822	0.823762667503334	0.823762667503334	-3.15859018803628	-2.90408336190847	-2.93285271851836	-3.08186915892667	-2.93929326256537	-2.93929326256537	-3.08091570750488	-3.06011076149404	-3.08819453721567
GSM550669	-0.973428195124316	724.057797013072	0.801325824621786	857.147447410039	-0.303045381206124	-0.449366977485794	-1.06856956104271	-1.35475125599778	-1.22117019641334	-1.10240383403884	-2.77250683997488	-2.54230099022797	-1.27755868707855	-1.53115408990261	-3.19102759622294	-0.383155374035471	-0.804177177614827	704.056760541271	-1.95580532563235	-1.35365080269045	-0.0382181800709782	-0.624176520529676	-0.166898397849679	-0.558732936392854	-1.26619245394268	-1.22604334462121	-1.24222006531074	-1.96800078103918	-2.62501219349717	-2.52828526272721	-1.11078950879906	-2.80701619556246	-1.82600096719501	-2.02028804933695	-0.976190460031776	-0.976190460031776	-6.63217583753277	-6.63217583753277	-0.283391538427324	-0.283391538427324	-7.8543570312933	-7.15446734801678	-7.35662893790437	-7.71864541872201	-7.27399906798267	-7.27399906798267	-7.71026921243157	-7.65952521674921	-7.64851408617975
GSM550670	1.14838254495157	712.146661084888	1.85033910549783	852.221755544487	0.379174203473562	0.714836400929625	0.151756466049126	-0.1487298673786	-0.145265686946154	-0.139684457391591	-1.42125759025793	-1.39890826061471	-0.437967192601948	-0.695714958345667	-1.80133751240603	0.384407891769522	1.11818729648407	704.826992227473	1.74395124541332	0.587267551286494	1.00342304805203	0.516638289463564	0.0680550010110948	0.726141094784429	0.524648867499843	0.00266425049610386	-0.0531252251227439	-0.705492636147499	-1.35000696614187	-1.17090388458443	-0.0470389820116204	-1.44329234803846	-0.523719001753069	-0.829194826188244	0.713254779842041	0.713254779842041	-3.51154411485444	-3.51154411485444	0.750747886473731	0.750747886473731	-4.1883003472491	-3.83462172767849	-3.90434893553024	-4.09988116952639	-3.88904075368757	-3.88904075368757	-4.09716505899149	-4.06981720564708	-4.08751114119096
GSM550671	-0.349870615908258	721.851140868469	1.15934422568013	853.045295843874	-0.138120045208719	-0.210222174849656	-0.871410560781457	-1.13771574199394	-1.02239308076655	-0.935189384417647	-2.48385066355791	-2.30844756356621	-1.16816101717492	-1.42145914030978	-2.88550442043767	-0.709420188772304	-0.161732204455864	702.561169237025	-3.38939844976063	-0.866049327047724	0.138164105429353	-0.485402561816247	-0.2740974821734	-0.339148119947002	-1.72982445935436	-1.1460559628832	-1.17142868398034	-1.89540345159177	-2.5519270808284	-2.4515493186108	-1.0433952099291	-2.72926220870344	-1.75118330073793	-1.95040528474611	-0.442027022125455	-0.442027022125455	-6.20337165078139	-6.20337165078139	-0.161888498394149	-0.161888498394149	-7.35088039095649	-6.69871953313482	-6.88233846307331	-7.22151407875993	-6.80922216062554	-6.80922216062554	-7.21393151293818	-7.16639792659459	-7.15954861188727
GSM550672	-1.02345072138381	722.147866860862	1.4859683055707	847.771052766146	0.964888667613011	0.232446004819496	-0.408773727989486	-0.695867166690153	-0.52283004568327	-0.367863881981282	-2.27520506547797	-2.0000246370487	-0.522768330108776	-0.813023992884746	-2.75939159373673	1.65005850055409	-0.808860481115735	693.701534265577	-3.20071487516017	0.227908753709704	1.36107825768981	0.847819830076639	0.520078545468987	1.6514292647636	0.898062267297652	0.315243292647439	0.253369456474393	-0.416589853355438	-1.09105575849443	-0.896723246852641	0.245479404163429	-1.18336387047129	-0.224182751505578	-0.552577432243506	-0.0414160678345847	-0.0414160678345847	-6.71765873204214	-6.71765873204214	-0.136319824195976	-0.136319824195976	-7.95244675965051	-7.24174354194284	-7.45047015750312	-7.81674363001225	-7.36375711987181	-7.36375711987181	-7.80807706478482	-7.75673000018963	-7.74308067399159
GSM550673	1.46953380264301	710.796572981986	1.63515212806807	842.419641808664	0.286827757986706	0.595770544354264	0.0840733435482579	-0.161804562958208	-0.106955926665524	-0.0711060605182419	-1.32519131060319	-1.23089397536101	-0.264582061717671	-0.47805563742492	-1.67557607319938	0.540924662683138	1.33228883278884	695.531256354082	2.39122971751359	0.371867181734683	0.924368574479386	0.485939384614834	0.221954524895272	0.47640348379338	1.04041029397143	0.0364377589314611	0.00174341919395071	-0.539614167903035	-1.06857349330745	-0.946624073948616	0.038777261731354	-1.17240214124402	-0.404724625400416	-0.620065653226597	1.16609780233489	1.16609780233489	-3.61910889824719	-3.61910889824719	0.452434499238679	0.452434499238679	-4.31816042881253	-3.95453977318473	-4.02443316953681	-4.22615840867121	-4.01015752528623	-4.01015752528623	-4.22344983709971	-4.19523891125844	-4.21471667953311
GSM550674	-1.92661484932028	727.134871075018	0.36095390957416	864.309933336114	-1.19502534861578	-0.932844000021221	-1.59541196628579	-1.89945216446719	-1.79014380297758	-1.71949233242658	-3.34744586946771	-3.20189056673162	-1.9012255167593	-2.16829694824481	-3.76312303405686	-1.53830946774344	-1.7315968423258	710.699757469749	-0.446045066703183	-1.02234675269951	-0.956157945743606	-1.54061318631631	-0.622580959709673	-2.04266838496672	-2.02370347206403	-2.12316854177122	-2.10953999583133	-2.93753595813453	-3.65528508899696	-3.58795025276266	-1.9058892274259	-3.8912488303895	-2.80043878353358	-2.96111444159892	-1.94608730021977	-1.94608730021977	-6.03437350895813	-6.03437350895813	-0.631367757555635	-0.631367757555635	-7.15933685359474	-6.52990917871884	-6.69755627521033	-7.02862512271222	-6.63479375785757	-6.63479375785757	-7.02175446657325	-6.97537460314166	-6.97562790448424
GSM550675	-3.17148118247994	738.256599702001	0.308516710158494	866.630691947068	-0.984028884830483	-1.07362129363161	-1.80585152548196	-2.1458647760756	-2.0140840317329	-1.92682948487759	-3.81347655678933	-3.65647969371923	-2.16738774514424	-2.49203998542846	-4.29706360288215	-1.52542283246885	-2.71891139093031	711.280397593599	-3.68531347247814	-0.918760774627566	-0.868452613242369	-1.52287816384575	-0.649361085081771	-1.69410103290687	-2.70473510820554	-2.19126937712277	-2.19270066590789	-3.15551580967864	-4.00571045096412	-3.89117947954085	-1.9984987499459	-4.24854395089163	-2.97446125095071	-3.21279863421434	-2.60672840773806	-2.60672840773806	-7.21708865706149	-7.21708865706149	-1.02476529536445	-1.02476529536445	-8.54878674336117	-7.78815661981527	-8.00597171438027	-8.40014038969149	-7.91771300829809	-7.91771300829809	-8.39112569142553	-8.33587840728712	-8.32526794386825
GSM550676	-1.33489550326621	735.531423696886	0.78769909639897	857.790960904685	-0.203527878508947	-0.518855638765156	-1.13745124603008	-1.41228249014212	-1.27287069042966	-1.18012018764917	-2.8564671806623	-2.67837397109908	-1.33274392930846	-1.5986780085102	-3.28334411575383	-0.573954828757164	-1.17544514064487	704.155148695933	-2.90445779806572	-1.03303643225896	0.0941575676214099	-0.492770229686735	-0.312616017975174	-0.38266324308845	-1.21674976858115	-1.10137897417519	-1.12469888186643	-1.86604239751607	-2.54455293969617	-2.43062178763321	-1.00822068705362	-2.71782700415588	-1.71197955740424	-1.93190661712279	-0.810027588561802	-0.810027588561802	-5.90968967568104	-5.90968967568104	-0.215441821717042	-0.215441821717042	-7.00787616708276	-6.38944106236987	-6.55807002550608	-6.88183889407915	-6.49321533557043	-6.49321533557043	-6.87490539264577	-6.82954108233042	-6.82698615465817
GSM550677	-0.627275680497147	707.895900846815	0.915960184263528	846.560430034725	-0.721322706971513	-0.213025995246155	-0.824442925561915	-1.13848022726251	-1.06275696785192	-0.993751387341197	-2.52453352046	-2.37447041088092	-1.1483227079708	-1.38978862886233	-2.91744310411643	-0.880067344135917	-0.464627242152471	697.943312373636	2.32248247267988	0.014361492589944	-0.166229247547132	-0.619265025589904	-0.319005292761131	-1.27130064982186	-0.0530391466151919	-1.06536989097693	-1.06146707550477	-1.74866792711526	-2.36856317955835	-2.28560817357996	-0.92388229378606	-2.54832152682041	-1.61892835608303	-1.79031262013933	-0.0149274068921759	-0.0149274068921759	-5.4353297011431	-5.4353297011431	-0.386535689175144	-0.386535689175144	-6.45497569680394	-5.89165635386358	-6.03465665467264	-6.33368665696984	-5.98422612448936	-5.98422612448936	-6.32786679524446	-6.28598809642961	-6.29126267962685
GSM550678	-0.289269385429349	728.60975557199	0.606781237935826	852.53994239437	-1.13059868746384	-0.423063696561465	-0.975919457948541	-1.228777707205	-1.12328589583106	-1.0600885828672	-2.5062932560895	-2.36498576683893	-1.26253087222896	-1.49867598978871	-2.88341624215056	-1.03505630504227	-0.188887675184291	704.514932680322	3.52678413007325	0.424211871413106	-0.567890456722578	-1.00562686410154	-0.374416296061106	-1.89728332015378	-0.162781100834869	-1.42303311246508	-1.40721584955868	-2.11123853162709	-2.73463726910667	-2.66515954434981	-1.24846518563552	-2.92940972491867	-1.98754422287485	-2.14128328194084	-0.509573515470454	-0.509573515470454	-5.47601970098962	-5.47601970098962	-0.257485118269876	-0.257485118269876	-6.50088092045083	-5.93196665841982	-6.07908068693076	-6.38003486464644	-6.02595284292435	-6.02595284292435	-6.37403124165266	-6.33187821135174	-6.3352736161406
GSM550679	-0.161552691652019	723.904743001489	1.59619782997988	852.195956338981	0.449829661004388	0.317167774413562	-0.298654907275124	-0.592962389751595	-0.525844371712046	-0.484334146254104	-1.99183081455346	-1.9085010440176	-0.703680366991686	-0.975469128521197	-2.40920908264522	0.420057577739132	-0.0925785230182627	701.183327084391	-0.597212846759691	0.37813029967707	0.918320662867439	0.38824446253175	0.0643871349387798	0.785862839828304	0.0869395667833484	-0.169649076094944	-0.221598861382175	-0.908218899358698	-1.57713166188421	-1.40650722268774	-0.193415355723305	-1.68956993532031	-0.727422405036469	-1.02351245666658	0.153507498961546	0.153507498961546	-4.30921133439988	-4.30921133439988	0.246512970503614	0.246512970503614	-5.12857619744856	-4.68822113167349	-4.78778263023801	-5.02628511518641	-4.75832867260118	-4.75832867260118	-5.02230729321843	-4.98892740931897	-5.001816876999
GSM550680	-2.5971823837867	728.814506827719	0.368344443252586	861.092902963946	-1.05948531993429	-0.915165583561915	-1.61174677550501	-1.92706210197464	-1.80067897005841	-1.72780675812762	-3.47926474505493	-3.33459791630662	-1.88070313613697	-2.16476432438733	-3.92217170648212	-1.50973291212223	-2.18830242037953	707.340551654469	-1.14230044434476	-0.423033090474202	-0.704121004573577	-1.24839044828493	-0.635420465850067	-1.80466951983614	-1.43176903599462	-1.79094669721913	-1.78446505305141	-2.62936514494426	-3.37776448940237	-3.28108149175373	-1.60915823053672	-3.59646416756387	-2.47278935837972	-2.67634172761066	-1.49246471683956	-1.49246471683956	-6.19924111115129	-6.19924111115129	-0.677970399544729	-0.677970399544729	-7.35291318418613	-6.70513376504395	-6.87991207966088	-7.21976263885015	-6.81349032036752	-6.81349032036752	-7.21258675476336	-7.16497257028806	-7.16362453292574
GSM550681	0.758799684640143	728.890632531306	0.980636522231195	854.497579719102	-0.309375385588484	-0.145119404238689	-0.663966398333783	-0.858847330455928	-0.709344789972778	-0.587612800370248	-1.96971744836631	-1.71323383318006	-0.681078220681961	-0.858459166234065	-2.30926463345378	0.349570118344373	0.732305557063368	703.327124425858	0.287131438426277	0.193690033021909	0.208599234210159	-0.236083780011118	0.0546022121230656	-0.491828490814862	0.556944759308343	-0.669178091762272	-0.676116227181382	-1.16762782086257	-1.61792880694983	-1.56323279071777	-0.577900186639213	-1.75785650960109	-1.07868869521081	-1.1948739911355	0.252852429862104	0.252852429862104	-5.43437788209066	-5.43437788209066	0.573158990958001	0.573158990958001	-6.44109188710011	-5.8706043606244	-6.029630204434	-6.32694948619289	-5.96697340484462	-5.96697340484462	-6.32039123298569	-6.27872651871623	-6.27388066044514
GSM550682	1.69540735146945	710.287878687167	1.36115512293024	837.35282040348	-0.00356788090027648	0.251564639895566	-0.24927695783812	-0.462962477956017	-0.355003225582517	-0.277289566943379	-1.55679751630387	-1.38397363276742	-0.277932552987667	-0.445769609490546	-1.87466434229311	-0.417874659883698	1.14594835512736	690.98984987095	1.88157690451164	0.644053474435913	0.794398712550513	0.425145734122236	-0.162747338990609	-0.065788427268663	1.54249780824677	0.0548392826651976	0.0384260612807015	-0.406117925451319	-0.833958064783218	-0.757006443860546	0.0979223399112794	-0.940892786338956	-0.308984485410464	-0.452584857088138	2.08877765920633	2.08877765920633	-3.58027974008159	-3.58027974008159	0.565686277228787	0.565686277228787	-4.27120897181262	-3.91113503561538	-3.98106164043118	-4.1805416747774	-3.96634222197471	-3.96634222197471	-4.17782608827569	-4.14992791768121	-4.16870299069015
GSM550683	-1.44783629066912	703.941306820219	0.804153622339131	854.849633758054	-0.353716459570719	-0.519447636831966	-1.146775459173	-1.46612254409332	-1.32080644270709	-1.18040487080038	-3.06619431225419	-2.81463066284826	-1.53717812768072	-1.85845724663285	-3.55144592674699	-0.502514087842127	-1.17529806996433	703.388102876185	-5.35087920353038	-1.95429453820759	-0.299597859190608	-0.983559174905036	-0.0347771439190225	-0.699581921317939	-2.53876376498534	-1.69717476073551	-1.71662378755873	-2.65084052634918	-3.49271162781199	-3.35901347434344	-1.55540957946873	-3.71329633465406	-2.46195160775496	-2.72511039822516	-2.19637678405725	-2.19637678405725	-8.61776199563067	-8.61776199563067	-1.18752239547333	-1.18752239547333	-10.1902596043545	-9.271949898832	-9.55425467256277	-10.0226271119062	-9.43193151709347	-9.43193151709347	-10.0108393964695	-9.94515590613941	-9.91847907949399
GSM550684	-1.43335701551119	733.422014792713	1.02311178922282	862.275656885653	0.494461639011152	-0.476496461127365	-1.16990011388695	-1.442905128596	-1.26417537733779	-1.10625087355667	-2.88985488360945	-2.59625117532552	-1.10196183728506	-1.33691771330386	-3.31529490919448	0.387999551092063	-1.45807144741203	703.188727794639	-5.44742394573328	-1.51173583935397	0.665243812156132	0.0437373890418731	-0.100936467543152	0.802400643736288	-0.927033272608599	-0.607422837304232	-0.649693037437364	-1.25647362260076	-1.82736220085621	-1.72105088470366	-0.574790580454864	-1.96554796015021	-1.1235956234528	-1.3222797493552	-0.645378010354565	-0.645378010354565	-6.0631853065898	-6.0631853065898	0.230903976866699	0.230903976866699	-7.18158383514087	-6.54234977906193	-6.72581924711139	-7.05691674697924	-6.65130609568685	-6.65130609568685	-7.04932126344181	-7.00291336097293	-6.99369690200583
GSM550685	-2.46595466908425	720.120841656903	1.17049983500858	854.474148752264	0.428595621087126	-0.256533903988055	-0.956369238587882	-1.32582093673695	-1.22671953244131	-1.141899411463	-3.0275147388555	-2.87627494031584	-1.31977284622588	-1.63770083417609	-3.51916602082049	0.137461189579346	-2.10923467525279	698.384825603193	-3.59360840083806	-1.48256215543828	0.590590589211305	-0.0543099391185584	-0.0233037823440887	0.649178012970844	-1.33951288588018	-0.737378064978815	-0.784707736420171	-1.61513053664159	-2.39889390141109	-2.22814676875122	-0.705766461145889	-2.55885670018099	-1.41704651929826	-1.72459879308962	-1.16880768445815	-1.16880768445815	-5.99573985562189	-5.99573985562189	-0.72125183543195	-0.72125183543195	-7.11531716317845	-6.49095415349556	-6.65524209093522	-6.98442752226413	-6.59462385309859	-6.59462385309859	-6.97770615677141	-6.93159379937128	-6.93328664636771
GSE22138_GSM550623	0.0367529613669769	708.317855693016	1.72810118796432	840.10196159281	0.719662735702283	0.488514499826468	-0.131877494774939	-0.437065279905981	-0.348490269454206	-0.270047875902879	-1.90916709366841	-1.76423413039693	-0.51667205047036	-0.8019635135113	-2.35059459287798	0.426999867595608	0.151740979187468	691.88693338459	-1.29090680967404	-0.234856483550325	1.20479547003375	0.666998723604233	0.167137146653512	1.139858204679	0.119343176474617	0.0888377587756668	0.0312802147191622	-0.671328108054231	-1.36185137014012	-1.17957679687358	0.0535742193204265	-1.47104606633382	-0.481403546057274	-0.79499593149398	0.704909260317688	0.704909260317688	-5.56397831305002	-5.56397831305002	-0.15417726986358	-0.15417726986358	-6.60245048434376	-6.02277361205614	-6.17583859296808	-6.48125614254642	-6.11912236004118	-6.11912236004118	-6.47499079917421	-6.43220688000718	-6.43339471636094
GSE22138_GSM550624	0.250476715036336	717.886234052735	1.15605485302238	852.481866600917	-0.0111862208927199	0.0131616814149589	-0.557801119365366	-0.805079789261522	-0.68320609673544	-0.591338981712835	-2.1061587656367	-1.92713655887414	-0.764248755712747	-1.00370761348431	-2.49837114520077	-0.144375014523583	0.261048606247062	702.900718188861	-0.86681783643925	-0.300626185706841	0.561153594119159	0.0789745027977833	-0.148207650995462	0.0113655589828683	0.23510523210822	-0.418037720590768	-0.450652815068686	-1.08491165331136	-1.68870257775567	-1.55795164025308	-0.391901044254789	-1.81402127469592	-0.933707600076133	-1.16902388553949	0.44946311037805	0.44946311037805	-5.421855528816	-5.421855528816	0.433477860359175	0.433477860359175	-6.42829470652635	-5.86028693364141	-6.01637273201922	-6.31327281178571	-5.95582212862558	-5.95582212862558	-6.30684823024356	-6.26524638823965	-6.26203429364807
GSE22138_GSM550625	3.80427818107084	698.782371343422	2.42296398648661	830.906329359449	0.566102384279402	1.48118146043954	1.01331434908551	0.821730596127903	0.864847390304009	0.906080356212634	-0.148132647368072	-0.0402875576968853	0.596173227855036	0.404920140176669	-0.463969355436531	1.4088713272585	3.67436607127158	691.607611980969	4.24856537658256	3.27657707428941	1.57207478895351	1.2771764071047	0.596717939708424	1.02366423830458	3.03891970781286	0.980776036992259	0.933993549887346	0.516822790216444	0.0687885675295789	0.218948339481876	0.894154226723086	0.0270521663269858	0.653600311524328	0.408131994283916	2.84724416461941	2.84724416461941	-3.73742231867693	-3.73742231867693	1.13702260726663	1.13702260726663	-4.44752177991669	-4.06528747956054	-4.15232271209115	-4.35910758794862	-4.12625518187051	-4.12625518187051	-4.35562604772637	-4.32668415227494	-4.33743172839163
GSE22138_GSM550626	-1.18835163188063	722.061380115596	0.57472608213348	859.28987710258	-0.457509270787144	-0.696789273378258	-1.32601176682817	-1.64969367180024	-1.47253889109639	-1.32024077132338	-3.34528196723662	-3.11312682756244	-1.51665307016958	-1.86045496787718	-3.85217620872131	-1.65027267883208	-1.97868499587744	708.426594700599	-1.78854913387822	-0.581512580959259	-0.0340283084059925	-0.592256608527632	-0.593049760168117	-0.703043730705558	-1.06209849349433	-1.16893702953603	-1.20213285149973	-2.19135651536083	-3.1164175252287	-2.90671340248262	-1.1125347847042	-3.29361898691523	-1.95091246675324	-2.32635277314217	-1.48218989554892	-1.48218989554892	-7.37140563065805	-7.37140563065805	-0.670898210670619	-0.670898210670619	-8.72468622132343	-7.94386511205258	-8.17501146088533	-8.57671212373341	-8.07825362219031	-8.07825362219031	-8.56710508682278	-8.51078817238409	-8.49448214589975
GSE22138_GSM550627	0.375428123259324	708.54090596697	1.60229960835614	844.320718157514	0.681709993718424	0.367365108870629	-0.246076115973378	-0.574568929403974	-0.491509285589822	-0.399861676565242	-2.11852463012223	-1.98106803682838	-0.671910941862373	-0.992587012425642	-2.5831537952429	-0.442708393162556	-0.0415182439786071	697.7002859077	-1.88985337641	-1.03836159128492	1.18177579344449	0.611381779718536	-0.335538831953341	1.11756877661041	-0.369168709891704	-0.0125547760023574	-0.0809279383333801	-0.861665399329252	-1.62823853229569	-1.41431424104259	-0.069103095743529	-1.73609993630162	-0.643635019746362	-1.00842208403653	0.552329292937194	0.552329292937194	-5.78105144915418	-5.78105144915418	0.029562157331595	0.029562157331595	-6.8540616850291	-6.24836368547235	-6.41492246295283	-6.73147838825938	-6.35025951413547	-6.35025951413547	-6.7246220834056	-6.68026583881838	-6.6767574988221
GSE22138_GSM550628	-3.47576755607297	731.00298523951	0.224851653572641	858.856271886832	-0.508961973132756	-1.10779324994884	-1.83071242593208	-2.19774384889993	-2.01231290999387	-1.88565719339251	-4.11434079456047	-3.92690743615012	-2.05820831627293	-2.4418986274522	-4.67262315427003	-1.99540805246324	-3.716151718737	704.361497462118	-2.51131309069068	-1.8266201572254	-0.2688699870669	-0.902664024937372	-0.747573151079295	-0.889723818816289	-2.08580170659338	-1.56461175672806	-1.59272979738047	-2.6904707382862	-3.70161329505977	-3.49289247445415	-1.46238364803908	-3.91514119193623	-2.43743387499877	-2.81989675949352	-2.19551019324666	-2.19551019324666	-7.59166037460197	-7.59166037460197	-1.44563681310772	-1.44563681310772	-8.99277472250879	-8.19283846419257	-8.42158044350906	-8.83624577723106	-8.3290290912956	-8.3290290912956	-8.82678061736728	-8.76866109732394	-8.7577381781831
GSE22138_GSM550629	-1.85639977838054	737.117473888552	0.703276655242327	859.739096039268	-0.201097682500638	-0.500989849161252	-1.16497454867958	-1.48044517108336	-1.31842245135977	-1.19204555412435	-3.14483019192953	-2.93956012949733	-1.36642809616468	-1.69273289963566	-3.64302336065959	-0.376262568720465	-2.01851870963573	706.080783868904	-0.35368714352513	0.000916439985011175	0.199189958048332	-0.324392026649996	-0.276389154456427	-0.249516743577551	-0.27730352044198	-0.852535794950791	-0.88498098916802	-1.75117389179862	-2.56970002409807	-2.38263216352856	-0.813738731509908	-2.72720085457367	-1.53923026850846	-1.87291563914216	-1.35342552242282	-1.35342552242282	-6.64063693025168	-6.64063693025168	-0.468238034323123	-0.468238034323123	-7.86671923996665	-7.1672710636654	-7.3667432103473	-7.72952606105679	-7.28625464417379	-7.28625464417379	-7.72127494597946	-7.67042826581823	-7.66126132514096
GSE22138_GSM550630	3.59083582547206	701.523285154106	2.06481285974284	824.602114357334	0.683751109927777	1.20674110032122	0.824259209275203	0.654478430505009	0.741599518219622	0.818446465525734	-0.280696386302537	-0.0963139124838515	0.666115218591589	0.514498236642744	-0.578127251335045	1.4500353172874	3.3683705988088	683.439331235858	4.44477631848066	1.50732259418407	1.65419319499134	1.36914462366586	0.633728789398652	1.12258892651571	3.23817569131582	1.08601062960826	1.04954617669868	0.738162173524727	0.395996517168319	0.499953998253507	1.02891028498151	0.350791501804952	0.835089264270987	0.663744546880984	3.3118693564813	3.3118693564813	-3.75489443581817	-3.75489443581817	0.963771980967986	0.963771980967986	-4.470275932337	-4.08737287499538	-4.17234527010634	-4.38035201964931	-4.1480385035668	-4.1480385035668	-4.37696797738408	-4.34785898356965	-4.36021390388598
GSE22138_GSM550631	-3.98691212200516	734.861948256741	-0.452706580013854	873.258830321882	-0.278073499515253	-2.01206530840345	-2.79423599439596	-3.12973434184669	-2.81152354934091	-2.57024183822068	-5.12361446698399	-4.76250830365341	-2.42557545255844	-2.79240893041593	-5.70051676748636	-2.90790262428682	-5.58262218764495	710.191155941054	-7.53807612305783	-4.18502256474246	-0.2876254852106	-1.02646362638708	-1.15179477851708	-0.49083672946507	-3.11174112685162	-1.80733357261764	-1.84630820008277	-2.9662423190553	-3.99352337356109	-3.7855284423881	-1.71009869166209	-4.21522481135465	-2.71140571489881	-3.09486643276258	-3.10675861762463	-3.10675861762463	-7.92173100604639	-7.92173100604639	-1.36440137193409	-1.36440137193409	-9.37799882562005	-8.53999845558674	-8.78594018313574	-9.21788482117893	-8.68383489660427	-8.68383489660427	-9.20767393812374	-9.14712089575604	-9.13114928218622
GSE22138_GSM550632	-4.03755756529722	739.741426593055	0.0303567238515209	867.181260395105	-0.408015424906826	-1.47854108468568	-2.23919143404992	-2.612321503457	-2.38948061654197	-2.1861964507789	-4.54039772274299	-4.20635329679562	-2.38964870269822	-2.76064685046904	-5.10563165809322	-1.67873481846434	-3.91815600851523	708.281182344447	-6.56746067288033	-4.02708074230557	-0.607749580164088	-1.42029738805712	-0.644718669259924	-0.822182530480614	-4.19682043039107	-2.28241077036447	-2.30768106537844	-3.4037615116485	-4.38205822180678	-4.22856936424251	-2.11367589341827	-4.63864876838125	-3.18384608220952	-3.48798933958816	-3.45113713942796	-3.45113713942796	-9.99963649519236	-9.99963649519236	-1.64630224066842	-1.64630224066842	-11.8136697719415	-10.7420576816973	-11.0829927697601	-11.6250890284208	-10.9308690695866	-10.9308690695866	-11.6107955666528	-11.5347516420122	-11.4953725764812
GSE22138_GSM550633	1.30067598769907	718.730940581982	1.48256352648313	842.28243526562	0.201860920226246	0.536080505685445	0.0664870140545486	-0.168832554754685	-0.075984154884519	-0.00611000094889036	-1.38734580991571	-1.24020352866899	-0.203046222850383	-0.429092932591978	-1.76181269748871	0.786442470080799	1.23321808873164	695.956531319624	3.1282305265821	1.09009622390896	0.968265387567834	0.599800904875654	0.283483674369575	0.405405223967148	1.90374997939643	0.235939460915231	0.202252007476607	-0.348251279874809	-0.89689766534719	-0.753448284905085	0.216282531027558	-0.987264417598682	-0.199648866209592	-0.446246905422148	1.25150549903583	1.25150549903583	-4.48856991733541	-4.48856991733541	0.496823003826524	0.496823003826524	-5.33516158833692	-4.87255958239771	-4.98491984219081	-5.23245509155312	-4.9476425349497	-4.9476425349497	-5.22791299901121	-5.19325520333894	-5.20122451017797
GSE22138_GSM550634	-0.13721042877677	725.547892214541	1.38475125672309	860.405311161957	0.287656354337968	0.200857839291222	-0.36622297478188	-0.668302546700328	-0.615990253732615	-0.588428438853692	-2.09121876389247	-2.04436631145854	-0.905854029997895	-1.20563539150606	-2.52272822561229	0.169763044945296	-0.130532904848092	709.455695055853	-0.576056247841672	-0.677262447066317	0.689130325833543	0.112732312824977	-0.0370774297767526	0.575707197247957	-0.603120003060644	-0.497182849216999	-0.554361291891452	-1.34091067796591	-2.09915865001167	-1.90382063862758	-0.521828361222119	-2.22319036996178	-1.13368286528938	-1.47294838740904	-0.604372242167196	-0.604372242167196	-4.50046856092036	-4.50046856092036	0.306463440809994	0.306463440809994	-5.35162036383306	-4.88911165584822	-4.9988551101476	-5.24734768897357	-4.9637007824211	-4.9637007824211	-5.24292782700207	-5.20814063164515	-5.21796868814187
GSE22138_GSM550635	4.62968432870514	687.203800862045	3.20931614048605	833.154071232297	0.656522369881262	2.39500967027378	1.94722192802856	1.69383797346391	1.58965909472077	1.52540005538232	0.766124954495988	0.710595345200926	0.789378685801116	0.562187092337886	0.453943508039413	2.51568971208254	5.44849262514498	697.57779966655	7.01096298772085	4.04447128095849	1.52507053142453	1.13328812667403	1.55126766022027	1.20406783756527	1.9015113197549	0.717968808193856	0.652521092179932	0.0454923521585319	-0.583484283417137	-0.372364212966682	0.605785199764917	-0.637760673203541	0.240946033503075	-0.106177106285457	1.89212672456545	1.89212672456545	-3.90657900953543	-3.90657900953543	0.866310557869409	0.866310557869409	-4.6490999650712	-4.24972644453144	-4.34034574292951	-4.55652645166909	-4.31336913074293	-4.31336913074293	-4.55290369789406	-4.52264731202784	-4.53410525321087
GSE22138_GSM550636	2.49307524410635	702.544188756301	2.07041582299726	839.303441432186	0.64607858328904	1.07868232680711	0.584025019628651	0.356550759430227	0.417150553297566	0.453077593489224	-0.861014597665855	-0.79329301893095	0.00998832062417865	-0.268961026949357	-1.25847732323133	0.733814581732634	2.35246122638896	697.965742512277	0.417756550492661	1.07004910523926	1.35369833704991	0.886154954856266	0.37919484164781	1.13664508432097	0.928925424423581	0.383423209838365	0.317254901862383	-0.370565022632779	-1.06410751220555	-0.850649954321944	0.296379672774084	-1.14253700490213	-0.164022226820673	-0.520839171064641	1.24836903134685	1.24836903134685	-4.85371688735594	-4.85371688735594	0.488920513426945	0.488920513426945	-5.76262409580402	-5.25865420999323	-5.38840473476513	-5.65522471147012	-5.3418062813577	-5.3418062813577	-5.64993307406921	-5.61256206760409	-5.61597843017933
GSE22138_GSM550637	0.478184036356708	720.961153145163	0.82667816910367	846.149057466743	-0.321813167277284	-0.181385351751065	-0.644944072894287	-0.843030678527173	-0.663815871344286	-0.516947485607167	-2.03813638421178	-1.73935614083249	-0.609769225277613	-0.801378340780602	-2.40442551041403	0.424080555240563	0.548429225201023	696.557008605433	1.43797108331942	-0.271801988992152	0.276104826296327	-0.12183280455462	0.1637935394374	-0.545250157497789	1.11284261720505	-0.500206288355817	-0.50245719505382	-1.01809694320389	-1.49597954292009	-1.43024779214041	-0.407354259305971	-1.63601416894732	-0.919547612302905	-1.05308103091485	0.509186588633428	0.509186588633428	-6.28979859426611	-6.28979859426611	0.162684018386203	0.162684018386203	-7.44771315676207	-6.78328588928523	-6.97648760791101	-7.31966292234146	-6.8969979198868	-6.8969979198868	-7.31165111008272	-7.26354571486005	-7.25217215112986
GSE22138_GSM550638	2.51989661936641	710.469463925338	1.94592292050624	840.583688979691	0.659183497075606	0.942498138940907	0.470605295169721	0.256497781883583	0.288041953047604	0.309089458779957	-0.705738317144534	-0.619291247532908	0.223076739208325	0.0730956676845249	-0.99195072065617	1.18519688641948	2.31856205385244	693.338617052191	3.66558706139776	0.526433215655087	1.43168533403484	1.05496314418073	0.363150022034238	1.12173985427715	2.13574418092573	0.669853275382158	0.628460851433647	0.29900768709957	-0.0484308337096561	0.044958978790073	0.624168767595211	-0.106860487924001	0.391494664834173	0.233386731052949	2.42037337845886	2.42037337845886	-2.04215463580463	-2.04215463580463	1.2649295447022	1.2649295447022	-2.46172801795514	-2.27086076281767	-2.27868577325745	-2.39577962596225	-2.29472909492296	-2.29472909492296	-2.39570762672573	-2.37938202108728	-2.41030446274254
GSE22138_GSM550639	3.56600888377417	691.746857242258	2.20757641941329	825.232017455849	0.736693107767381	1.34975317381229	0.934355722421331	0.734677312826943	0.787983249110205	0.858877332547725	-0.190753129104413	-0.00798964706923222	0.726948167754625	0.589922916269567	-0.476489897037209	1.87921229046091	3.40666502051557	682.765901735108	5.1465665572066	1.61025285624888	1.66369220428565	1.38243520828487	0.809678704141962	1.21297442093566	3.39162003208315	1.10941814655562	1.07594219091928	0.805975983763631	0.503440448221937	0.592705783203438	1.05739552605776	0.459133840587307	0.889094114381513	0.741829703281431	3.1925072177635	3.1925072177635	-3.38291126865264	-3.38291126865264	0.969705599186577	0.969705599186577	-4.0348387373475	-3.69409408898122	-3.76131519393409	-3.94967983450304	-3.74653110384262	-3.74653110384262	-3.94706100293418	-3.92071555961713	-3.93773101291649
GSE22138_GSM550640	-1.71509963870368	726.92570117155	0.373806720131023	861.666303116823	-1.01152450321806	-0.842036719361923	-1.46406296297258	-1.73631560247668	-1.57315237378592	-1.44994559174696	-3.18448106721281	-2.94537371790915	-1.62586912640695	-1.88727856521375	-3.61316109165256	-0.811465092743619	-1.40183072092141	708.355747122726	-0.55279231160252	-0.602470047646744	-0.676611105960201	-1.20165599033798	-0.325390631042972	-1.68956145386295	-1.05559514470099	-1.71417695612786	-1.70509393832755	-2.48692150460406	-3.17820641752722	-3.09657534454832	-1.5356386146837	-3.38935798350974	-2.34707150738365	-2.52439418827942	-1.60133908159739	-1.60133908159739	-7.15184161484493	-7.15184161484493	-0.506756149616133	-0.506756149616133	-8.46553080914205	-7.70837587714308	-7.9317345831618	-8.32156349816872	-7.83854690774301	-7.83854690774301	-8.31228420251886	-8.25763311581893	-8.24238193479092
GSE22138_GSM550641	-0.699035773234189	725.886784664297	1.10018025366735	856.716968106139	0.200865046019954	-0.166022853430699	-0.818436564471984	-1.09754600310995	-0.926228518364342	-0.769986781517604	-2.63599767120621	-2.36585494426294	-1.08087778513607	-1.39020598216881	-3.11358966013647	0.0305670355080435	-0.5193780724523	705.512178965118	-3.20147419301085	-1.08423830164411	0.483205717932493	-0.135377765173134	-0.00529449845350627	0.344481441637063	-1.23668968571301	-0.790880213744311	-0.839384239125878	-1.67060461855108	-2.45611920851975	-2.27708187048719	-0.770354121199869	-2.60778916603262	-1.46749241318278	-1.78700951470165	-0.980181147611549	-0.980181147611549	-8.17614693040973	-8.17614693040973	-0.224763587691661	-0.224763587691661	-9.66059562165453	-8.78509000420961	-9.06232517156047	-9.50572507553871	-8.93910723098219	-8.93910723098219	-9.49410852070856	-9.43191195100617	-9.4006775634935
GSE22138_GSM550642	3.70110195801404	694.766666040728	2.26749333229719	814.573691141026	0.980719230687249	1.41750028163146	1.04406978610447	0.874130300908924	0.965238364004592	1.05138850898548	-0.0566621323338232	0.154644256744922	0.942333963526913	0.805915866619006	-0.350766731764508	2.04448009727394	3.53707818372394	673.737234037031	4.42836562494002	1.81804984774442	1.95084506793667	1.69028745126407	0.937209125519835	1.54809013556533	3.80468071901179	1.43475536776317	1.39935633994477	1.15645030523057	0.871267278093871	0.96213952349314	1.37110316122278	0.835755727985959	1.23749073995945	1.09033540055692	3.79506663031787	3.79506663031787	-3.666575119593	-3.666575119593	0.687049808604566	0.687049808604566	-4.37059168549323	-3.99980694748515	-4.07590705351854	-4.27973144031941	-4.05741167621004	-4.05741167621004	-4.276743646215	-4.24823083050514	-4.2646288204074
GSE22138_GSM550643	1.57252978579385	723.271893950765	1.97199607477165	854.892624826437	0.421274070694604	0.776505597810181	0.228909751418664	-0.0374150294914473	-0.0102821687850412	0.00790434491441738	-1.286891128823	-1.24749585942572	-0.417518814458685	-0.697077482928125	-1.68373111189762	0.879077591234903	1.47093790725415	707.930849664771	0.850068877290704	1.3390190154593	0.883646007743949	0.341233714855074	0.36288193198598	0.816569626091251	-0.0407834829584538	-0.230164561469237	-0.289688290191359	-1.01636659730848	-1.7273727679362	-1.53401559515032	-0.276258175353223	-1.83423246751686	-0.8175569249976	-1.1492819769036	-0.222889546927594	-0.222889546927594	-4.31626905994456	-4.31626905994456	0.498645616931211	0.498645616931211	-5.13348144200238	-4.69041403253434	-4.79453647423267	-5.0329751927554	-4.76168184432729	-4.76168184432729	-5.02878825643855	-4.9954103247769	-5.00554814340345
GSE22138_GSM550644	-2.0043123592499	734.246719646305	-0.163019279360942	865.28661020681	-0.926799627059723	-1.45722940598529	-2.12733583697786	-2.40736850941764	-2.12847005750972	-1.89574914365047	-4.06855637883902	-3.68428599430628	-1.82079556884759	-2.10919145078967	-4.5546477599906	-2.11854714069951	-3.13928818257929	709.086776739559	-1.14265696668296	-1.07839024010964	-0.52183758455702	-1.03231533416182	-0.821340294950394	-1.49232865924562	-0.785790974976567	-1.53258890116445	-1.53612570092314	-2.4263161412761	-3.2354394096339	-3.09509117509938	-1.39887940581732	-3.43556068854816	-2.23880602427095	-2.50802501996626	-1.74890545164164	-1.74890545164164	-7.8604969150089	-7.8604969150089	-0.669842895181608	-0.669842895181608	-9.29709034282413	-8.46077132026119	-8.71540575864558	-9.14291695456437	-8.6060142427351	-8.6060142427351	-9.13229696980492	-9.07234839072371	-9.04982108509584
GSE22138_GSM550645	-2.86157151082295	735.658887570767	0.349157395206997	862.762742125253	-0.760011151599695	-0.939832467394748	-1.6259022014969	-1.94417766884092	-1.76698048601314	-1.63471743317708	-3.64452821166726	-3.41417484064342	-1.90109302132961	-2.23618331812543	-4.15230755678235	-0.915679250749546	-2.43398949770452	708.44355737615	-2.3265554942114	-0.961909114179864	-0.57399431166506	-1.18706406363341	-0.347982031666028	-1.28186280531954	-1.93780324056888	-1.8083819121641	-1.81811173577441	-2.7843942911333	-3.65606858955526	-3.51143876582586	-1.65929385307384	-3.87775496567779	-2.58527002220155	-2.86657707026709	-2.42506874262733	-2.42506874262733	-8.27490598795524	-8.27490598795524	-1.07529668115698	-1.07529668115698	-9.78749764952703	-8.90723584660742	-9.17496706506846	-9.62505070583348	-9.06005815221282	-9.06005815221282	-9.61388592529849	-9.55077261039713	-9.52726424078893
GSE22138_GSM550646	3.65000149704413	690.87602117563	2.66297301122521	824.616573633102	1.00886719791958	1.58320458835341	1.03365371202141	0.808630232629476	0.846853975240284	0.89317967551399	-0.265600581207384	-0.159053684758509	0.580471494477899	0.366951920813639	-0.60499207489958	0.898692471235664	3.45113845539672	686.017592072097	2.2151269576737	2.25984388413725	1.92868975064053	1.54287603778678	0.446321631131079	1.64936704047876	2.11632354132363	1.11910833575202	1.05308882761602	0.579169713337122	0.0727185636050495	0.246982510996164	1.00658962507397	0.0320436299757178	0.737326904040145	0.453371546334128	3.24093597759373	3.24093597759373	-4.11287584647456	-4.11287584647456	0.886804829668775	0.886804829668775	-4.89027106208086	-4.46733672579819	-4.56819895726416	-4.79523176081899	-4.5356375740987	-4.5356375740987	-4.79116628249682	-4.75938239707422	-4.76800454612643
GSE22138_GSM550647	3.15805369578039	730.967009142711	1.92911827720814	851.626651321819	0.737268172356603	0.931148981270926	0.465465340623755	0.297346209716898	0.371614766302572	0.427896204026409	-0.625116966046571	-0.494631358608938	0.261566125564716	0.0953738410249629	-0.922994977482643	1.27810727722989	2.8033001497294	704.554687546207	2.00976922124252	1.12021313961763	1.53324856085508	1.13730661855048	0.288973773234948	1.38491941316145	2.01835440512051	0.725370213361441	0.66565660398873	0.300988505655932	-0.0924949869204594	0.040636759976633	0.623504119398203	-0.129705567473132	0.420833950993251	0.203191195695217	2.13949863200682	2.13949863200682	-2.98002453622869	-2.98002453622869	1.90144769468481	1.90144769468481	-3.55091397756484	-3.24881465067881	-3.31230522551395	-3.47779492921024	-3.29602296752378	-3.29602296752378	-3.47529104118095	-3.45213824237844	-3.46443186641558
GSE22138_GSM550648	-0.847923810424218	725.266005592023	1.17847611056134	852.859390985021	0.146592225986481	-0.136048922312617	-0.7642760747727	-1.04135713969764	-0.913817134405788	-0.814499153158703	-2.45957705698356	-2.26343364998621	-0.991056820966539	-1.24884491810165	-2.8834427013498	0.305209984420837	-0.621698461812211	699.707471601997	-2.46662761325966	-0.425384059361855	0.44148402270871	-0.12926677349023	0.0879112711124672	0.200183660195598	-0.658290908721069	-0.720177984309965	-0.75101978769735	-1.44139624482413	-2.08621597590864	-1.96569669032416	-0.661146429632489	-2.23967523502209	-1.2897201929824	-1.51494478703573	-0.555551591406944	-0.555551591406944	-5.91691526605704	-5.91691526605704	-0.223679582922299	-0.223679582922299	-7.01644239993478	-6.3972499716796	-6.56608772401379	-6.89025218466346	-6.50115174728935	-6.50115174728935	-6.88331008553345	-6.83789034334102	-6.83533064509401
GSE22138_GSM550649	-3.29101245198609	743.861761881207	0.47830347986432	865.957285839223	-0.50880728374074	-0.929202225023176	-1.67360850724437	-1.99537203081166	-1.815717904021	-1.70015360182569	-3.77449888037712	-3.58558349775736	-2.02778333471516	-2.39841501281439	-4.31279276197525	-0.895682674773795	-2.82536413188025	710.543156242724	-4.60675902934217	-0.844406065387933	-0.449981411067757	-1.13998809374756	-0.357441452464378	-0.863028827877989	-2.68109677865711	-1.85703119679327	-1.88295948516627	-2.93719683468062	-3.89639106037439	-3.71774933497754	-1.73468345869046	-4.11978760362909	-2.70755900593107	-3.04417072229117	-2.91608094446564	-2.91608094446564	-8.27669905065079	-8.27669905065079	-1.209255369142	-1.209255369142	-9.79137867036549	-8.91192907757565	-9.17750304503832	-9.62791309535903	-9.06425789340425	-9.06425789340425	-9.61684794732022	-9.55369243512018	-9.53157564414075
GSE22138_GSM550650	0.535427130900892	692.46900409402	0.95662892206061	842.554661029254	-0.380690782464652	-0.333154096086112	-0.965356799935325	-1.25882381343234	-1.1728425514973	-1.08799610919471	-2.53766179609392	-2.36741800266632	-1.15227550485072	-1.36618447688493	-2.89167233258361	-2.3160706458974	-0.0726581468108151	695.211756663336	-1.65154864606403	-2.71016395329508	0.0329591800765685	-0.560022547662738	-0.851722781952166	-0.87450718468225	-1.78580387991567	-1.19596196318331	-1.20572710150244	-1.86488412307346	-2.44555218890263	-2.38934244842994	-1.0430482291474	-2.63486484062152	-1.75379028216473	-1.88482493939273	0.709650819108118	0.709650819108118	-5.05516406350036	-5.05516406350036	-0.223679582922299	-0.223679582922299	-6.00787394514221	-5.48645160613545	-5.61393581003338	-5.89262035287692	-5.57123592262959	-5.57123592262959	-5.88746157616278	-5.84844102273112	-5.85682323499818
GSE22138_GSM550651	1.63062690445197	717.215251861008	0.986200008694749	844.232336892651	-0.695841159174794	0.087101147173207	-0.345884944889451	-0.537053334535039	-0.43367422409548	-0.352018713294594	-1.52138319062403	-1.31902381582091	-0.4450204952112	-0.591091749740819	-1.81555690554147	0.14863775605687	1.58076894303172	697.567257747152	4.92596666381881	0.696661764892203	0.0463899675490107	-0.28452521901013	0.0868720628710893	-1.16507420926296	1.57969380301369	-0.581350458155059	-0.566078672108976	-0.985543907460101	-1.36244031927104	-1.33977072414845	-0.452214467209553	-1.50392930406964	-0.923753825483922	-0.988530405354266	1.09546807993272	1.09546807993272	-4.41969706008312	-4.41969706008312	0.516633233176724	0.516633233176724	-5.2542912088437	-4.79935298508692	-4.9087399332976	-5.15260606170612	-4.87298689388346	-4.87298689388346	-5.14819121311298	-5.1140491244555	-5.12268377252467
GSE22138_GSM550652	0.667125957179809	727.471368955494	1.5240005390384	849.314903602546	0.491144176819601	0.280045965695186	-0.293181306149399	-0.526778168616415	-0.41150139837666	-0.320587031621581	-1.75058978293984	-1.56161678850909	-0.446544981321967	-0.657930542695747	-2.12082794791155	0.66508833825842	0.671066425767864	698.276777504525	-0.889467365655558	0.0997724393713673	0.989704204699585	0.488196993871193	0.166259797134108	0.815324075763808	0.460932393967796	-0.0354916858456884	-0.0782799123878075	-0.608413134247884	-1.12549068799716	-1.0081688000783	-0.041168515029258	-1.22953430953224	-0.477830606212554	-0.685863945849231	0.828130648854865	0.828130648854865	-4.75727022263079	-4.75727022263079	0.586878092315131	0.586878092315131	-5.64844229756072	-5.15467208941993	-5.28143476560882	-5.54299516928063	-5.23607449977822	-5.23607449977822	-5.53782755037084	-5.50119385748015	-5.50480058863177
GSE22138_GSM550653	1.75512239966604	705.333608947322	1.58152385740237	858.146032203454	-0.235435452223595	0.499682716562165	-0.0178835372758295	-0.216792954681734	-0.167969516483161	-0.134539617198561	-1.13554172675333	-1.00433290059939	-0.392126853638775	-0.53806507272318	-1.41480231729402	0.860100111300181	2.39509888490277	708.86583593919	1.02271074448416	0.48880403708289	0.367406307277585	-0.0874194707219962	0.504442136944955	-0.325557617257113	0.412747853061796	-0.545434487211765	-0.565066106814319	-1.03510110317513	-1.47245042559786	-1.40469566563829	-0.490130834906495	-1.59313827836192	-0.940955706140911	-1.07409096227393	0.757895565108544	0.757895565108544	-4.29536130261687	-4.29536130261687	1.19159546885833	1.19159546885833	-5.09979112772233	-4.65384203275018	-4.7685654191926	-5.00470174784092	-4.72740453904648	-4.72740453904648	-5.0000234988089	-4.96695022847004	-4.97003730360251
GSE22138_GSM550654	-3.60172448997504	740.28565311288	0.00923318885353469	865.751453226411	-0.856621588936049	-1.25176440679844	-1.93684915328256	-2.28679325114076	-2.07497031975984	-1.91237638143733	-4.16939658285928	-3.91173942412271	-2.08191813680948	-2.45065152302241	-4.72441301775877	-1.40459120476102	-3.66761855617323	709.814117752021	-1.59987295871145	-0.766163093367382	-0.570243022755211	-1.13455888116539	-0.568737350245571	-1.36426901756682	-1.34932317783978	-1.69588429232728	-1.70905380128322	-2.76601871365148	-3.73519264407719	-3.54383956547607	-1.57465753555232	-3.94980817833805	-2.52849862714157	-2.88330644757077	-2.68658176627952	-2.68658176627952	-8.37362526764008	-8.37362526764008	-1.24571438165464	-1.24571438165464	-9.9053034142594	-9.01513346892481	-9.2847481636194	-9.74033668957721	-9.16946740018996	-9.16946740018996	-9.72909908728155	-9.66521595994808	-9.64225340498935
GSE22138_GSM550655	-1.45592418082471	727.706581011021	0.265137450401432	863.501984691255	-0.93034085041926	-1.01862698567005	-1.65008460805269	-1.91758727792941	-1.7490033198724	-1.62167633768448	-3.33972340155447	-3.10030880716897	-1.75791084412744	-2.01337111875524	-3.75579789941409	-1.68873602480284	-1.44793631837806	710.125757524018	-3.07065862258216	-1.93351563266974	-0.662859212549006	-1.26357910963699	-0.696825222615684	-1.61308276893917	-2.06598127955104	-1.87719193102525	-1.87574123999604	-2.66842752103176	-3.3620805305124	-3.28720839348926	-1.69323406325939	-3.58022835490172	-2.53104038962299	-2.69961089727934	-1.40672450314429	-1.40672450314429	-7.02396589309173	-7.02396589309173	-0.341686355989966	-0.341686355989966	-8.31367235560637	-7.56977406029538	-7.78976057942721	-8.17255509732096	-7.69776535703985	-7.69776535703985	-8.16341308593192	-8.10974716841516	-8.09437684432101
GSE22138_GSM550656	-2.28914284078202	736.727990333022	0.551496898194372	857.041903256656	-0.84790492327078	-0.656368947697156	-1.30859024842789	-1.62110415436982	-1.50139509123361	-1.43823450668054	-3.20699610769912	-3.08536259981075	-1.71050080777712	-2.02561367838548	-3.67582815272716	-0.82712280789187	-1.89266749239664	704.80000159817	1.3508054732194	-0.195450706266868	-0.569019777255478	-1.13010672358114	-0.260459609460211	-1.44685151695556	-1.38416557766511	-1.68948716546964	-1.69043568977062	-2.60171099076651	-3.42130759617999	-3.29447592770911	-1.52866239467964	-3.63945667095293	-2.41955068944425	-2.67112963836379	-1.96113273217544	-1.96113273217544	-6.43030740183569	-6.43030740183569	-1.07529668115698	-1.07529668115698	-7.62863330423154	-6.95765066199931	-7.13686364369986	-7.4895964576449	-7.06955159963883	-7.06955159963883	-7.482248920413	-7.43283321858768	-7.43274626412091
GSE22138_GSM550657	1.17927846128047	707.553526208793	1.89973453205408	851.775263402351	0.298325151127063	0.784974534030061	0.179527276057453	-0.13672705975369	-0.156373063772484	-0.173584128736864	-1.43383137442154	-1.45652952490768	-0.518530713647533	-0.792625999914661	-1.81993720655358	0.0950764805987249	1.08036661286431	705.424016384369	2.32297956616983	0.676763422751435	0.904642249908607	0.398852070583897	0.00250231502395713	0.580387807985732	0.187249036564759	-0.138626871644843	-0.194742167144851	-0.905929756408106	-1.60210911561089	-1.41209642934127	-0.180413295808248	-1.70530363816451	-0.710561306436958	-1.03613850469954	0.5135327571191	0.5135327571191	-3.27588480330749	-3.27588480330749	0.58220567736219	0.58220567736219	-3.91473421305725	-3.58907019596764	-3.64466619282429	-3.82805284955842	-3.63759031525797	-3.63759031525797	-3.82595443907998	-3.80032020492669	-3.82278585765476
GSE22138_GSM550658	-2.19145572044939	734.920278054389	0.854296001724908	861.880539381369	0.0525276696476771	-0.476760403258913	-1.15132675474079	-1.44979409738218	-1.27499374523858	-1.1408234586557	-3.1067758422595	-2.87269963291657	-1.45245004927779	-1.78800348309287	-3.61842166457288	0.502719926769772	-1.82496997598963	706.078290403969	-4.39960024649689	-0.810875656198202	0.094624380415913	-0.570141407011936	0.225375195194868	0.0934649256281238	-1.76703583089375	-1.25757082788355	-1.29473965369111	-2.21383743209389	-3.06722072558785	-2.89428570935211	-1.18943742154726	-3.25419593005449	-2.00417520047085	-2.32207920091555	-2.48222489748142	-2.48222489748142	-7.89874612962382	-7.89874612962382	-0.9314178025613	-0.9314178025613	-9.34533665863378	-8.50666126419769	-8.7587508182555	-9.18873324407257	-8.65171143633055	-8.65171143633055	-9.17823589899764	-9.11794689176287	-9.09769565162189
GSE22138_GSM550659	0.491369419031793	719.906534140707	1.18972826051032	859.321918921076	-0.671989596728971	-0.0956948337465017	-0.71619006577051	-0.973279868735404	-0.900619150436262	-0.831294405531169	-2.15238531550752	-1.99394369769955	-1.09434963992219	-1.31191000089348	-2.50528321081167	-0.376838677421431	0.636501778073466	709.62819896855	0.756022027249774	0.356352346044713	-0.311239671990147	-0.854446858076872	-0.145224730523743	-1.12826127843214	-1.0558836665266	-1.40139599425222	-1.40486335820269	-2.0586728779646	-2.63790073616628	-2.5745006702226	-1.25912503773781	-2.82124352912174	-1.94496454076398	-2.08637799105722	-0.76150209358342	-0.76150209358342	-5.56065093976265	-5.56065093976265	0.206954390643188	0.206954390643188	-6.59375095657757	-6.01171357918294	-6.17066646211265	-6.4752835668888	-6.10942611796582	-6.10942611796582	-6.46874651243894	-6.4260651640462	-6.42348239442027
GSE22138_GSM550660	-1.12586398333935	724.432380154336	0.911076941389435	856.061888550516	-0.268045419462924	-0.306238679762478	-0.938507135853442	-1.19452750586826	-1.06670422015241	-0.999379479598667	-2.54845669255161	-2.40434650662925	-1.0362654155843	-1.26603467720046	-2.94227993136422	-0.0664113326909191	-1.0065889341777	702.135209571005	0.601868413683083	0.31108515982922	0.291308823332096	-0.14542312844499	-0.203680550486459	-0.399732354088127	0.694479861688506	-0.572320913953743	-0.587365536572985	-1.19270138626392	-1.76069483335472	-1.6563563695866	-0.508011793906224	-1.89868648404838	-1.06073630135424	-1.25630374605564	0.0415811203183167	0.0415811203183167	-4.25830924702613	-4.25830924702613	0.227491527602609	0.227491527602609	-5.06925498202644	-4.63481923483509	-4.73161951748638	-4.96746849718348	-4.70372182069055	-4.70372182069055	-4.96361068703616	-4.93060469051195	-4.94434130687975
GSE22138_GSM550661	0.108749570832678	723.578011251628	1.7709486531912	848.956797576372	0.694546223047462	0.5507455902451	-0.0292174193215113	-0.344702802160652	-0.282088748090377	-0.215994908417682	-1.80215149447271	-1.68016143858321	-0.517253678519012	-0.808804033709491	-2.24480013078183	1.07652276706996	0.224474121602283	698.92595165598	-0.00700587266682096	0.465513655505841	1.11456785803745	0.573862422976746	0.397690910000443	1.20119078140931	0.222386667218912	0.00378412685869622	-0.0567676566137909	-0.777221480148643	-1.48829991634408	-1.29306327637172	-0.0469077784505649	-1.59374775771905	-0.577992679782956	-0.911688835103123	-0.0719336604594669	-0.0719336604594669	-5.23644793871048	-5.23644793871048	0.0253456206687893	0.0253456206687893	-6.21672973803343	-5.67285176585683	-5.81320560554464	-6.10102674537558	-5.76264909078753	-5.76264909078753	-6.09530070504357	-6.05498766599333	-6.05843883673935
GSE22138_GSM550662	3.37300679302852	680.742651484873	2.59872319597941	820.330509408683	0.93606266378165	1.6643528215414	1.20531319759833	0.957838516421202	0.965525305789648	0.993800186008422	-0.115984780404665	-0.0254300861835821	0.705627920479697	0.505161123562708	-0.449701443216178	1.85966256964712	3.29251184711041	680.471037766229	5.29956093039619	2.10114101966804	1.82097217772352	1.49480003616041	0.892110221389915	1.52719975080474	2.9619972580492	1.1605234689431	1.111609965781	0.687351708675458	0.229835032809919	0.378494807989262	1.07719328420946	0.182118301652595	0.824167484544294	0.580520864390195	2.85951076464003	2.85951076464003	-3.39413490609818	-3.39413490609818	0.460911900315109	0.460911900315109	-4.05474463345601	-3.71658415632858	-3.77582350874972	-3.96566081707422	-3.76724473584071	-3.76724473584071	-3.96341127052876	-3.9368727834757	-3.95911760820592
GSE22138_GSM550663	0.57100677911891	704.33210599464	2.33215809791143	835.747128882821	0.753879338230067	1.24865921943743	0.678969639932974	0.365394608629426	0.383311645020734	0.411024812006869	-0.989519169811262	-0.890440544271288	-0.0315738628520341	-0.289951858760174	-1.39983192443989	2.1415570091181	1.76541847193519	689.491992551009	2.97728813377201	1.86620152546893	1.34917490111911	0.882332816318649	1.26530803695447	1.2431749754217	1.10434356862637	0.390933001363378	0.33447837418177	-0.343820064793163	-1.02415967068374	-0.829124757698133	0.33249636895575	-1.11668407513169	-0.149372567551189	-0.47912887128499	0.92771016149253	0.92771016149253	-5.71967912580492	-5.71967912580492	-0.158588668618812	-0.158588668618812	-6.78473686969167	-6.18742838859465	-6.34789123563344	-6.6615337086495	-6.28721370927614	-6.28721370927614	-6.65494955859494	-6.61100848580547	-6.61026591864934
GSE22138_GSM550664	2.85703485212033	694.087066359225	1.83917232758715	828.148824815136	0.342456938426445	0.925844167145238	0.484094961198487	0.291049930662314	0.369025450021192	0.445951120144888	-0.648545560376204	-0.452211887281111	0.387201138337575	0.258716708291947	-0.930121970068678	1.16000254062197	2.72149525124637	684.28440574051	4.67494480998537	1.16866675617223	1.25435763733259	0.970922887131776	0.48898643684869	0.525323504809168	2.98779393853296	0.701796903985062	0.684653086726293	0.406426510013566	0.11584520537374	0.1743505334195	0.706846794281544	0.0458036181272062	0.472542112971515	0.368318167084945	2.97875708376941	2.97875708376941	-3.50055722493336	-3.50055722493336	0.857340376212825	0.857340376212825	-4.17402327774499	-3.82078301872659	-3.89176800674215	-4.08653596596726	-3.87538263429224	-3.87538263429224	-4.08376036058524	-4.05651707569267	-4.07322510369114
GSE22138_GSM550665	-4.1443946057627	725.852814547148	0.472718884487804	869.139542716372	-0.433424002048618	-1.16343588597962	-2.04872112558093	-2.45779412727324	-2.28016338026963	-2.11821057095028	-4.39941112425095	-4.14259427874642	-2.13537383986021	-2.48666150672011	-4.94806058343342	-1.3105787762058	-4.45933821149471	708.310384958497	-2.9889716259509	-0.444189247095939	-0.297893310161702	-0.924267636189382	-0.631066974499939	-0.695354858209875	-1.73338749970076	-1.56138430617428	-1.58532147685121	-2.58372836677148	-3.50144490482717	-3.32212304079431	-1.45843940715092	-3.70773704693027	-2.36056009789691	-2.69373620389033	-2.71525120640659	-2.71525120640659	-7.26070055552052	-7.26070055552052	-1.14246391180904	-1.14246391180904	-8.60139495024223	-7.8367091957249	-8.05464612748162	-8.45132011626796	-7.9667645501725	-7.9667645501725	-8.44230596598457	-8.38670945217708	-8.3767879061998
GSE22138_GSM550666	1.27133773715046	725.727417338055	1.19083787306798	855.018411194492	-0.293494391721167	0.0833788588591722	-0.477843508602379	-0.692246021638296	-0.577848955678774	-0.480918726781646	-1.82134466701173	-1.62265182998135	-0.664624063816459	-0.867036357911964	-2.16701757142528	-0.212088130891921	1.15576226386133	706.894068724315	0.263557569733865	0.614513683528599	0.320473445622839	-0.136205277506416	-0.169895354721958	-0.436489104431227	0.314760938417618	-0.597701092266281	-0.61821753015919	-1.17901860595988	-1.70270357892771	-1.60889465487239	-0.54145170469864	-1.83227732634259	-1.05845464394221	-1.23563003740443	0.563734867845605	0.563734867845605	-5.33093557232179	-5.33093557232179	0.802971377272093	0.802971377272093	-6.31696811201236	-5.75647426381262	-5.91438461757174	-6.20584698461818	-5.8514633452723	-5.8514633452723	-6.19932550676626	-6.15847848307528	-6.152519686408
GSE22138_GSM550667	1.86790477882923	689.258016798554	2.29590306729852	821.754411395418	1.01846107202769	1.33751733565144	0.824034490302459	0.532832281824605	0.598226001229273	0.683394564334162	-0.821169263743256	-0.656584675611839	0.469023492395713	0.219361869950474	-1.23136321778332	1.54900686169931	1.82669510261357	679.880725954191	4.4123961138939	2.1344124334034	2.00086379514368	1.70655188473953	0.647027882897056	1.7179398054673	3.44813977227399	1.4052798948445	1.34564836772194	0.829056042675676	0.267490159303136	0.471763710442204	1.27728796402986	0.233301023365272	1.00979862379922	0.679961146720487	2.84197619974062	2.84197619974062	-4.77370664413503	-4.77370664413503	0.286466449870055	0.286466449870055	-5.67167632388274	-5.17831896771361	-5.30083964461002	-5.56378727902781	-5.25889012059683	-5.25889012059683	-5.55881740035379	-5.52199688320723	-5.5285666844514
GSE22138_GSM550668	2.20727516755966	705.953200347396	2.21313202843442	842.768383881352	0.47733863692397	1.17827326233332	0.634485507914537	0.353877727337562	0.331975675065903	0.31304737517315	-0.810298366485717	-0.823011439725637	-0.00306170672847328	-0.2419794497572	-1.16289501689673	0.834959972267086	2.0770319060492	698.862832064228	4.25037063744601	2.08387242074874	1.26443406036115	0.861456125486545	0.311125511907444	0.89112362376269	1.65148650639519	0.443040038794473	0.38954704730036	-0.185836138827999	-0.771006480038618	-0.593872695644569	0.371756197389251	-0.841948164999141	-0.0143504847724087	-0.310795869627254	1.52629268128801	1.52629268128801	-2.63255892152822	-2.63255892152822	0.823762667503334	0.823762667503334	-3.15859018803628	-2.90408336190847	-2.93285271851836	-3.08186915892667	-2.93929326256537	-2.93929326256537	-3.08091570750488	-3.06011076149404	-3.08819453721567
GSE22138_GSM550669	-0.973428195124316	724.057797013072	0.801325824621786	857.147447410039	-0.303045381206124	-0.449366977485794	-1.06856956104271	-1.35475125599778	-1.22117019641334	-1.10240383403884	-2.77250683997488	-2.54230099022797	-1.27755868707855	-1.53115408990261	-3.19102759622294	-0.383155374035471	-0.804177177614827	704.056760541271	-1.95580532563235	-1.35365080269045	-0.0382181800709782	-0.624176520529676	-0.166898397849679	-0.558732936392854	-1.26619245394268	-1.22604334462121	-1.24222006531074	-1.96800078103918	-2.62501219349717	-2.52828526272721	-1.11078950879906	-2.80701619556246	-1.82600096719501	-2.02028804933695	-0.976190460031776	-0.976190460031776	-6.63217583753277	-6.63217583753277	-0.283391538427324	-0.283391538427324	-7.8543570312933	-7.15446734801678	-7.35662893790437	-7.71864541872201	-7.27399906798267	-7.27399906798267	-7.71026921243157	-7.65952521674921	-7.64851408617975
GSE22138_GSM550670	1.14838254495157	712.146661084888	1.85033910549783	852.221755544487	0.379174203473562	0.714836400929625	0.151756466049126	-0.1487298673786	-0.145265686946154	-0.139684457391591	-1.42125759025793	-1.39890826061471	-0.437967192601948	-0.695714958345667	-1.80133751240603	0.384407891769522	1.11818729648407	704.826992227473	1.74395124541332	0.587267551286494	1.00342304805203	0.516638289463564	0.0680550010110948	0.726141094784429	0.524648867499843	0.00266425049610386	-0.0531252251227439	-0.705492636147499	-1.35000696614187	-1.17090388458443	-0.0470389820116204	-1.44329234803846	-0.523719001753069	-0.829194826188244	0.713254779842041	0.713254779842041	-3.51154411485444	-3.51154411485444	0.750747886473731	0.750747886473731	-4.1883003472491	-3.83462172767849	-3.90434893553024	-4.09988116952639	-3.88904075368757	-3.88904075368757	-4.09716505899149	-4.06981720564708	-4.08751114119096
GSE22138_GSM550671	-0.349870615908258	721.851140868469	1.15934422568013	853.045295843874	-0.138120045208719	-0.210222174849656	-0.871410560781457	-1.13771574199394	-1.02239308076655	-0.935189384417647	-2.48385066355791	-2.30844756356621	-1.16816101717492	-1.42145914030978	-2.88550442043767	-0.709420188772304	-0.161732204455864	702.561169237025	-3.38939844976063	-0.866049327047724	0.138164105429353	-0.485402561816247	-0.2740974821734	-0.339148119947002	-1.72982445935436	-1.1460559628832	-1.17142868398034	-1.89540345159177	-2.5519270808284	-2.4515493186108	-1.0433952099291	-2.72926220870344	-1.75118330073793	-1.95040528474611	-0.442027022125455	-0.442027022125455	-6.20337165078139	-6.20337165078139	-0.161888498394149	-0.161888498394149	-7.35088039095649	-6.69871953313482	-6.88233846307331	-7.22151407875993	-6.80922216062554	-6.80922216062554	-7.21393151293818	-7.16639792659459	-7.15954861188727
GSE22138_GSM550672	-1.02345072138381	722.147866860862	1.4859683055707	847.771052766146	0.964888667613011	0.232446004819496	-0.408773727989486	-0.695867166690153	-0.52283004568327	-0.367863881981282	-2.27520506547797	-2.0000246370487	-0.522768330108776	-0.813023992884746	-2.75939159373673	1.65005850055409	-0.808860481115735	693.701534265577	-3.20071487516017	0.227908753709704	1.36107825768981	0.847819830076639	0.520078545468987	1.6514292647636	0.898062267297652	0.315243292647439	0.253369456474393	-0.416589853355438	-1.09105575849443	-0.896723246852641	0.245479404163429	-1.18336387047129	-0.224182751505578	-0.552577432243506	-0.0414160678345847	-0.0414160678345847	-6.71765873204214	-6.71765873204214	-0.136319824195976	-0.136319824195976	-7.95244675965051	-7.24174354194284	-7.45047015750312	-7.81674363001225	-7.36375711987181	-7.36375711987181	-7.80807706478482	-7.75673000018963	-7.74308067399159
GSE22138_GSM550673	1.46953380264301	710.796572981986	1.63515212806807	842.419641808664	0.286827757986706	0.595770544354264	0.0840733435482579	-0.161804562958208	-0.106955926665524	-0.0711060605182419	-1.32519131060319	-1.23089397536101	-0.264582061717671	-0.47805563742492	-1.67557607319938	0.540924662683138	1.33228883278884	695.531256354082	2.39122971751359	0.371867181734683	0.924368574479386	0.485939384614834	0.221954524895272	0.47640348379338	1.04041029397143	0.0364377589314611	0.00174341919395071	-0.539614167903035	-1.06857349330745	-0.946624073948616	0.038777261731354	-1.17240214124402	-0.404724625400416	-0.620065653226597	1.16609780233489	1.16609780233489	-3.61910889824719	-3.61910889824719	0.452434499238679	0.452434499238679	-4.31816042881253	-3.95453977318473	-4.02443316953681	-4.22615840867121	-4.01015752528623	-4.01015752528623	-4.22344983709971	-4.19523891125844	-4.21471667953311
GSE22138_GSM550674	-1.92661484932028	727.134871075018	0.36095390957416	864.309933336114	-1.19502534861578	-0.932844000021221	-1.59541196628579	-1.89945216446719	-1.79014380297758	-1.71949233242658	-3.34744586946771	-3.20189056673162	-1.9012255167593	-2.16829694824481	-3.76312303405686	-1.53830946774344	-1.7315968423258	710.699757469749	-0.446045066703183	-1.02234675269951	-0.956157945743606	-1.54061318631631	-0.622580959709673	-2.04266838496672	-2.02370347206403	-2.12316854177122	-2.10953999583133	-2.93753595813453	-3.65528508899696	-3.58795025276266	-1.9058892274259	-3.8912488303895	-2.80043878353358	-2.96111444159892	-1.94608730021977	-1.94608730021977	-6.03437350895813	-6.03437350895813	-0.631367757555635	-0.631367757555635	-7.15933685359474	-6.52990917871884	-6.69755627521033	-7.02862512271222	-6.63479375785757	-6.63479375785757	-7.02175446657325	-6.97537460314166	-6.97562790448424
GSE22138_GSM550675	-3.17148118247994	738.256599702001	0.308516710158494	866.630691947068	-0.984028884830483	-1.07362129363161	-1.80585152548196	-2.1458647760756	-2.0140840317329	-1.92682948487759	-3.81347655678933	-3.65647969371923	-2.16738774514424	-2.49203998542846	-4.29706360288215	-1.52542283246885	-2.71891139093031	711.280397593599	-3.68531347247814	-0.918760774627566	-0.868452613242369	-1.52287816384575	-0.649361085081771	-1.69410103290687	-2.70473510820554	-2.19126937712277	-2.19270066590789	-3.15551580967864	-4.00571045096412	-3.89117947954085	-1.9984987499459	-4.24854395089163	-2.97446125095071	-3.21279863421434	-2.60672840773806	-2.60672840773806	-7.21708865706149	-7.21708865706149	-1.02476529536445	-1.02476529536445	-8.54878674336117	-7.78815661981527	-8.00597171438027	-8.40014038969149	-7.91771300829809	-7.91771300829809	-8.39112569142553	-8.33587840728712	-8.32526794386825
GSE22138_GSM550676	-1.33489550326621	735.531423696886	0.78769909639897	857.790960904685	-0.203527878508947	-0.518855638765156	-1.13745124603008	-1.41228249014212	-1.27287069042966	-1.18012018764917	-2.8564671806623	-2.67837397109908	-1.33274392930846	-1.5986780085102	-3.28334411575383	-0.573954828757164	-1.17544514064487	704.155148695933	-2.90445779806572	-1.03303643225896	0.0941575676214099	-0.492770229686735	-0.312616017975174	-0.38266324308845	-1.21674976858115	-1.10137897417519	-1.12469888186643	-1.86604239751607	-2.54455293969617	-2.43062178763321	-1.00822068705362	-2.71782700415588	-1.71197955740424	-1.93190661712279	-0.810027588561802	-0.810027588561802	-5.90968967568104	-5.90968967568104	-0.215441821717042	-0.215441821717042	-7.00787616708276	-6.38944106236987	-6.55807002550608	-6.88183889407915	-6.49321533557043	-6.49321533557043	-6.87490539264577	-6.82954108233042	-6.82698615465817
GSE22138_GSM550677	-0.627275680497147	707.895900846815	0.915960184263528	846.560430034725	-0.721322706971513	-0.213025995246155	-0.824442925561915	-1.13848022726251	-1.06275696785192	-0.993751387341197	-2.52453352046	-2.37447041088092	-1.1483227079708	-1.38978862886233	-2.91744310411643	-0.880067344135917	-0.464627242152471	697.943312373636	2.32248247267988	0.014361492589944	-0.166229247547132	-0.619265025589904	-0.319005292761131	-1.27130064982186	-0.0530391466151919	-1.06536989097693	-1.06146707550477	-1.74866792711526	-2.36856317955835	-2.28560817357996	-0.92388229378606	-2.54832152682041	-1.61892835608303	-1.79031262013933	-0.0149274068921759	-0.0149274068921759	-5.4353297011431	-5.4353297011431	-0.386535689175144	-0.386535689175144	-6.45497569680394	-5.89165635386358	-6.03465665467264	-6.33368665696984	-5.98422612448936	-5.98422612448936	-6.32786679524446	-6.28598809642961	-6.29126267962685
GSE22138_GSM550678	-0.289269385429349	728.60975557199	0.606781237935826	852.53994239437	-1.13059868746384	-0.423063696561465	-0.975919457948541	-1.228777707205	-1.12328589583106	-1.0600885828672	-2.5062932560895	-2.36498576683893	-1.26253087222896	-1.49867598978871	-2.88341624215056	-1.03505630504227	-0.188887675184291	704.514932680322	3.52678413007325	0.424211871413106	-0.567890456722578	-1.00562686410154	-0.374416296061106	-1.89728332015378	-0.162781100834869	-1.42303311246508	-1.40721584955868	-2.11123853162709	-2.73463726910667	-2.66515954434981	-1.24846518563552	-2.92940972491867	-1.98754422287485	-2.14128328194084	-0.509573515470454	-0.509573515470454	-5.47601970098962	-5.47601970098962	-0.257485118269876	-0.257485118269876	-6.50088092045083	-5.93196665841982	-6.07908068693076	-6.38003486464644	-6.02595284292435	-6.02595284292435	-6.37403124165266	-6.33187821135174	-6.3352736161406
GSE22138_GSM550679	-0.161552691652019	723.904743001489	1.59619782997988	852.195956338981	0.449829661004388	0.317167774413562	-0.298654907275124	-0.592962389751595	-0.525844371712046	-0.484334146254104	-1.99183081455346	-1.9085010440176	-0.703680366991686	-0.975469128521197	-2.40920908264522	0.420057577739132	-0.0925785230182627	701.183327084391	-0.597212846759691	0.37813029967707	0.918320662867439	0.38824446253175	0.0643871349387798	0.785862839828304	0.0869395667833484	-0.169649076094944	-0.221598861382175	-0.908218899358698	-1.57713166188421	-1.40650722268774	-0.193415355723305	-1.68956993532031	-0.727422405036469	-1.02351245666658	0.153507498961546	0.153507498961546	-4.30921133439988	-4.30921133439988	0.246512970503614	0.246512970503614	-5.12857619744856	-4.68822113167349	-4.78778263023801	-5.02628511518641	-4.75832867260118	-4.75832867260118	-5.02230729321843	-4.98892740931897	-5.001816876999
GSE22138_GSM550680	-2.5971823837867	728.814506827719	0.368344443252586	861.092902963946	-1.05948531993429	-0.915165583561915	-1.61174677550501	-1.92706210197464	-1.80067897005841	-1.72780675812762	-3.47926474505493	-3.33459791630662	-1.88070313613697	-2.16476432438733	-3.92217170648212	-1.50973291212223	-2.18830242037953	707.340551654469	-1.14230044434476	-0.423033090474202	-0.704121004573577	-1.24839044828493	-0.635420465850067	-1.80466951983614	-1.43176903599462	-1.79094669721913	-1.78446505305141	-2.62936514494426	-3.37776448940237	-3.28108149175373	-1.60915823053672	-3.59646416756387	-2.47278935837972	-2.67634172761066	-1.49246471683956	-1.49246471683956	-6.19924111115129	-6.19924111115129	-0.677970399544729	-0.677970399544729	-7.35291318418613	-6.70513376504395	-6.87991207966088	-7.21976263885015	-6.81349032036752	-6.81349032036752	-7.21258675476336	-7.16497257028806	-7.16362453292574
GSE22138_GSM550681	0.758799684640143	728.890632531306	0.980636522231195	854.497579719102	-0.309375385588484	-0.145119404238689	-0.663966398333783	-0.858847330455928	-0.709344789972778	-0.587612800370248	-1.96971744836631	-1.71323383318006	-0.681078220681961	-0.858459166234065	-2.30926463345378	0.349570118344373	0.732305557063368	703.327124425858	0.287131438426277	0.193690033021909	0.208599234210159	-0.236083780011118	0.0546022121230656	-0.491828490814862	0.556944759308343	-0.669178091762272	-0.676116227181382	-1.16762782086257	-1.61792880694983	-1.56323279071777	-0.577900186639213	-1.75785650960109	-1.07868869521081	-1.1948739911355	0.252852429862104	0.252852429862104	-5.43437788209066	-5.43437788209066	0.573158990958001	0.573158990958001	-6.44109188710011	-5.8706043606244	-6.029630204434	-6.32694948619289	-5.96697340484462	-5.96697340484462	-6.32039123298569	-6.27872651871623	-6.27388066044514
GSE22138_GSM550682	1.69540735146945	710.287878687167	1.36115512293024	837.35282040348	-0.00356788090027648	0.251564639895566	-0.24927695783812	-0.462962477956017	-0.355003225582517	-0.277289566943379	-1.55679751630387	-1.38397363276742	-0.277932552987667	-0.445769609490546	-1.87466434229311	-0.417874659883698	1.14594835512736	690.98984987095	1.88157690451164	0.644053474435913	0.794398712550513	0.425145734122236	-0.162747338990609	-0.065788427268663	1.54249780824677	0.0548392826651976	0.0384260612807015	-0.406117925451319	-0.833958064783218	-0.757006443860546	0.0979223399112794	-0.940892786338956	-0.308984485410464	-0.452584857088138	2.08877765920633	2.08877765920633	-3.58027974008159	-3.58027974008159	0.565686277228787	0.565686277228787	-4.27120897181262	-3.91113503561538	-3.98106164043118	-4.1805416747774	-3.96634222197471	-3.96634222197471	-4.17782608827569	-4.14992791768121	-4.16870299069015
GSE22138_GSM550683	-1.44783629066912	703.941306820219	0.804153622339131	854.849633758054	-0.353716459570719	-0.519447636831966	-1.146775459173	-1.46612254409332	-1.32080644270709	-1.18040487080038	-3.06619431225419	-2.81463066284826	-1.53717812768072	-1.85845724663285	-3.55144592674699	-0.502514087842127	-1.17529806996433	703.388102876185	-5.35087920353038	-1.95429453820759	-0.299597859190608	-0.983559174905036	-0.0347771439190225	-0.699581921317939	-2.53876376498534	-1.69717476073551	-1.71662378755873	-2.65084052634918	-3.49271162781199	-3.35901347434344	-1.55540957946873	-3.71329633465406	-2.46195160775496	-2.72511039822516	-2.19637678405725	-2.19637678405725	-8.61776199563067	-8.61776199563067	-1.18752239547333	-1.18752239547333	-10.1902596043545	-9.271949898832	-9.55425467256277	-10.0226271119062	-9.43193151709347	-9.43193151709347	-10.0108393964695	-9.94515590613941	-9.91847907949399
GSE22138_GSM550684	-1.43335701551119	733.422014792713	1.02311178922282	862.275656885653	0.494461639011152	-0.476496461127365	-1.16990011388695	-1.442905128596	-1.26417537733779	-1.10625087355667	-2.88985488360945	-2.59625117532552	-1.10196183728506	-1.33691771330386	-3.31529490919448	0.387999551092063	-1.45807144741203	703.188727794639	-5.44742394573328	-1.51173583935397	0.665243812156132	0.0437373890418731	-0.100936467543152	0.802400643736288	-0.927033272608599	-0.607422837304232	-0.649693037437364	-1.25647362260076	-1.82736220085621	-1.72105088470366	-0.574790580454864	-1.96554796015021	-1.1235956234528	-1.3222797493552	-0.645378010354565	-0.645378010354565	-6.0631853065898	-6.0631853065898	0.230903976866699	0.230903976866699	-7.18158383514087	-6.54234977906193	-6.72581924711139	-7.05691674697924	-6.65130609568685	-6.65130609568685	-7.04932126344181	-7.00291336097293	-6.99369690200583
GSE22138_GSM550685	-2.46595466908425	720.120841656903	1.17049983500858	854.474148752264	0.428595621087126	-0.256533903988055	-0.956369238587882	-1.32582093673695	-1.22671953244131	-1.141899411463	-3.0275147388555	-2.87627494031584	-1.31977284622588	-1.63770083417609	-3.51916602082049	0.137461189579346	-2.10923467525279	698.384825603193	-3.59360840083806	-1.48256215543828	0.590590589211305	-0.0543099391185584	-0.0233037823440887	0.649178012970844	-1.33951288588018	-0.737378064978815	-0.784707736420171	-1.61513053664159	-2.39889390141109	-2.22814676875122	-0.705766461145889	-2.55885670018099	-1.41704651929826	-1.72459879308962	-1.16880768445815	-1.16880768445815	-5.99573985562189	-5.99573985562189	-0.72125183543195	-0.72125183543195	-7.11531716317845	-6.49095415349556	-6.65524209093522	-6.98442752226413	-6.59462385309859	-6.59462385309859	-6.97770615677141	-6.93159379937128	-6.93328664636771
TCGA_TCGA-RZ-AB0B	3.16530398064438	690.370497268675	2.74707498883509	823.854345928521	0.922069838683881	1.81865818598651	1.37230030607949	1.13397710952926	1.12144317254485	1.10761453323631	0.0630305828977056	0.0868489188015307	0.660347198187806	0.437408027059647	-0.281412177757396	2.33715182574362	3.59014415053452	684.18755834493	4.39115249884608	2.94243765126607	1.73697956104602	1.37253930616545	1.23069679375446	1.53397159242512	2.50285922169519	0.994696516784858	0.939487620320018	0.425872815452983	-0.115703032708218	0.0595924595729979	0.903824516539429	-0.171119928630326	0.589015888975574	0.300403485292942	2.25801870723324	2.25801870723324	-3.54201129284935	-3.54201129284935	0.328780325714046	0.328780325714046	-4.22957300108828	-3.87563697976504	-3.93975989638468	-4.13763016957125	-3.92905211820016	-3.92905211820016	-4.13517653870136	-4.10751146330227	-4.12927371258694
TCGA_TCGA-V3-A9ZX	1.53859574855361	696.645473437616	2.18570404513383	832.443100106934	0.870162565044118	0.995214424106972	0.444684078050957	0.198135044855511	0.264623860929275	0.325498662850653	-0.975483249154047	-0.822167642797123	0.144970874095307	-0.0534565092820296	-1.33105660281935	1.71120777220274	1.71627404106531	685.094040451777	1.49728022671513	1.08856234675463	1.47086961107424	1.03753594286286	0.788686655521026	1.38483458243684	1.6322124215363	0.588807301126933	0.544234526314067	0.0815037399576416	-0.390719027538825	-0.268448088909242	0.553233858539162	-0.471744064674478	0.207073300500758	-0.00234447910184232	1.70293514618184	1.70293514618184	-4.11664897518112	-4.11664897518112	0.246493844316713	0.246493844316713	-4.90320708719918	-4.48469935271125	-4.57501988609221	-4.80335970259726	-4.55053493134764	-4.55053493134764	-4.79978038716546	-4.76783042796767	-4.78316511894999
TCGA_TCGA-V3-A9ZY	-2.67069976413921	737.917023858487	0.525973188250515	862.838213278796	-0.412437244506906	-0.801819626712739	-1.49414136129981	-1.81708228497289	-1.65511674430331	-1.53263775163355	-3.48190904616128	-3.26485405167956	-1.73691912444315	-2.05270768867421	-3.97185541115268	-0.765322229237649	-2.29051813066368	707.305593082041	-2.85230656282942	-1.21709247965786	-0.208973479323772	-0.832538881112503	-0.320247757220141	-0.70720829768725	-1.80230023717165	-1.47643553369193	-1.49904432227609	-2.40155930004369	-3.22521704857448	-3.07713084437123	-1.36709967616194	-3.42370395399168	-2.20807253252325	-2.48926137647299	-1.86839777564121	-1.86839777564121	-7.48634889370177	-7.48634889370177	-0.737810613008974	-0.737810613008974	-8.86010280700392	-8.06674810921523	-8.3022898058567	-8.71017250601417	-8.20342020266928	-8.20342020266928	-8.70037922348663	-8.6431943370507	-8.62613530794049
TCGA_TCGA-V4-A9E5	-1.45919985438838	749.931173716047	0.406410032720938	866.662597212041	-0.619331947849729	-0.792591330650443	-1.39832462209132	-1.66429299069551	-1.48999693184732	-1.36061556844087	-3.148532470731	-2.91923288834303	-1.56655154083644	-1.85180588604779	-3.59526807722002	-1.07420829810259	-1.26517701328757	713.655786088657	-2.00259625237349	-1.00810201174202	-0.231635810916956	-0.796727635515537	-0.562764707397833	-0.975138042949095	-1.28821333219831	-1.37635543520652	-1.39707663186206	-2.21277480852954	-2.9575115194998	-2.82255897513487	-1.28023484653222	-3.13620751043588	-2.03740796916132	-2.29322863579353	-1.19235020596198	-1.19235020596198	-7.29477908966531	-7.29477908966531	0.0523481963496321	0.0523481963496321	-8.625381138855	-7.84777022443877	-8.08735104743378	-8.48375627722541	-7.98333794531252	-7.98333794531252	-8.47374986055983	-8.41815789591104	-8.39518873059222
TCGA_TCGA-V4-A9E7	2.5610708647783	714.642591049708	1.87140368038455	840.142404019709	0.607395885853686	0.845763632063351	0.395491120929742	0.202590412463557	0.284067234844312	0.348215374034302	-0.808777021044295	-0.657979073772975	0.233067374263982	0.0633844200834162	-1.1232865834255	1.26325134318988	2.25128426860473	693.766217319958	2.43782829677407	1.26745888469865	1.40424488918501	1.04704822412752	0.397648033719524	1.06875867578554	2.3801065861324	0.68827012061955	0.646732657212176	0.274548705935103	-0.117243782346349	-0.00523860616971383	0.634835957095625	-0.175258932060932	0.383084840956752	0.195164295877975	2.19060523912488	2.19060523912488	-3.2153019725975	-3.2153019725975	1.12915724417104	1.12915724417104	-3.83655202404014	-3.51361458538793	-3.5754626939273	-3.75470567263743	-3.56296803476119	-3.56296803476119	-3.75231068480403	-3.7272442527831	-3.74470438881603
TCGA_TCGA-V4-A9E8	0.882477378542467	739.150174251932	2.08357699270038	856.145659954996	0.632999732823958	0.930703090619302	0.371523541156222	0.0954186380010609	0.136208355020173	0.169625413400209	-1.21296441599129	-1.13641133743973	-0.239131379654182	-0.512157467110093	-1.62299771529056	1.63447062043054	1.48590792842249	707.747488891779	1.68482197052467	2.51814708173061	1.28879576024136	0.823536274438891	0.636926685229079	1.25235430257352	1.13160251056404	0.335400537188294	0.264254966194343	-0.412660211854693	-1.101979672864	-0.878023525522082	0.222892273016974	-1.16907920623731	-0.201831698388541	-0.573086182663045	0.504096094772358	0.504096094772358	-4.94335887185907	-4.94335887185907	0.928761045817718	0.928761045817718	-5.86168587982104	-5.34421088734354	-5.48562878236271	-5.75641869578782	-5.43110254898036	-5.43110254898036	-5.75060223461115	-5.71266039757556	-5.7102946806147
TCGA_TCGA-V4-A9E9	0.141099325405072	746.302104688903	0.67831955152069	856.940540052636	-0.2751145859389	-0.336980404376843	-0.81839289890509	-1.02836326262631	-0.847967990853073	-0.710258088696306	-2.32806724067236	-2.07739012053883	-0.8550446585099	-1.09658501129604	-2.73158005084807	-0.197458325117838	0.0632133209301715	707.119142273721	-0.0546875437421455	-0.204558630460363	0.365459071377161	-0.0665059424935555	-0.334302907145925	-0.35581339615831	0.71317516137383	-0.495155293855648	-0.519026550976235	-1.13329339686666	-1.71657461311001	-1.59284290296293	-0.460050961379896	-1.84077487860962	-0.988791742400671	-1.21269453781467	0.269715968817289	0.269715968817289	-6.30532426445219	-6.30532426445219	0.636454743860354	0.636454743860354	-7.45957989001701	-6.78979914098543	-6.99167975171966	-7.33485472169055	-6.90574160428815	-6.90574160428815	-7.32644528758731	-7.27832675000996	-7.26175394608747
TCGA_TCGA-V4-A9EA	0.388630966722323	745.622864444032	0.74218559302759	859.55680182133	-0.228769551564728	-0.32117006012523	-0.8284615576205	-1.04544778996531	-0.876093686902741	-0.732977573403587	-2.30698903553027	-2.04236579766371	-0.875189343869442	-1.10274274384908	-2.69492917140316	-0.335939745145579	0.27599849948769	709.11054526408	-0.504520912681061	-0.633965148758183	0.346899921519958	-0.129035575680066	-0.341607778784162	-0.298488749957407	0.166732479112478	-0.612658924331936	-0.639719483114509	-1.24621669896263	-1.81694660737457	-1.70257356017484	-0.572367718847973	-1.94527013037446	-1.10816376589726	-1.31822035524497	0.229781435658712	0.229781435658712	-6.40197217152682	-6.40197217152682	0.771785904515995	0.771785904515995	-7.57089304460682	-6.88912104729231	-7.09790585873265	-7.4459473806573	-7.00774632075321	-7.00774632075321	-7.43723353986043	-7.38842649292181	-7.36919768552386
TCGA_TCGA-V4-A9EC	-0.681554574548508	748.164209046087	0.652002640827749	865.583653591358	-0.561742130902507	-0.387205539881952	-0.953053008574408	-1.23654653501266	-1.10117652564056	-1.00736483772524	-2.77381191272226	-2.63553349586328	-1.30796056469709	-1.63922211439408	-3.24586227738447	-1.06713687541304	-0.856782731217878	716.792348576848	0.683749071751741	0.548224849947871	0.0931110780645312	-0.377250667195399	-0.640510334083969	-0.731958422576155	-0.0178181937235755	-0.853666533640785	-0.89094837771598	-1.77588057414351	-2.61757558445904	-2.40465612888983	-0.84365952238057	-2.75707001423361	-1.54622419077922	-1.91823657370341	-0.797038500778134	-0.797038500778134	-6.42828904076998	-6.42828904076998	0.340131267611883	0.340131267611883	-7.60743719577964	-6.9259521155668	-7.1287712500599	-7.47894853463951	-7.04344286653843	-7.04344286653843	-7.47051323536895	-7.42141769712459	-7.40641217803036
TCGA_TCGA-V4-A9ED	0.878720125701929	713.782282679161	1.94932610543595	845.471139740887	0.559573420310314	0.871797239396485	0.309286615564064	0.0286242207149963	0.0685452676067899	0.108034387973882	-1.24785076741542	-1.14417970834208	-0.249243303834763	-0.495970024138918	-1.63664956608627	1.22344052095715	1.58212270203144	698.418883624473	0.852277910596483	0.85850035427051	1.1708642637543	0.688072225652668	0.578652505914384	0.969129137737907	0.711386572605395	0.176686741294317	0.121120515779902	-0.505662456516068	-1.12908818520855	-0.956144936699812	0.126464042623079	-1.22010746779972	-0.330502986947865	-0.62505762230995	0.989037829710081	0.989037829710081	-5.18468495905684	-5.18468495905684	0.507076890145114	0.507076890145114	-6.1497378754426	-5.60808030888585	-5.75401731478611	-6.03827310019989	-5.69864699582146	-5.69864699582146	-6.03228254508486	-5.9924577518228	-5.99148001830461
TCGA_TCGA-V4-A9EE	1.62638976743762	684.505179814385	2.36145624380601	829.345711077716	0.863187375369132	1.16560214389472	0.576572025102931	0.299140002547638	0.336678401466518	0.377292581419435	-0.97030733926981	-0.8684445799553	0.0553020631216592	-0.193668811819119	-1.36178875352002	1.55789798187709	1.68775698515725	684.501565829543	1.45555375213069	1.18930388855515	1.36362486913526	0.877843883077789	0.811938359358128	1.34693057103667	0.960948948327809	0.367569057922964	0.318588008244729	-0.281656102873323	-0.880011713267586	-0.725780776495	0.338282349733895	-0.980475816330082	-0.120661146743158	-0.386248620901847	1.03894017966791	1.03894017966791	-4.46477506847872	-4.46477506847872	-0.298059073640782	-0.298059073640782	-5.31788960122506	-4.86401384591207	-4.96192100575004	-5.20957577879757	-4.9354046264408	-4.9354046264408	-5.20569614341297	-5.17104366159559	-5.18770752210513
TCGA_TCGA-V4-A9EF	1.7947566222323	712.872597112701	1.84296636359605	841.429612284939	0.674067285790181	0.799321412503292	0.281616758517257	0.0387639506067248	0.108352852090868	0.169694389847078	-1.16511532494647	-1.0401260914824	-0.0663741101868567	-0.299761361715928	-1.53815500107338	0.847099547799389	1.65043834373906	695.683944304722	0.938973667253274	0.480603898704083	1.35298718355086	0.909032159342188	0.218299229012185	1.15713281811048	1.29824289345444	0.441683680414493	0.38727025108091	-0.148980502786307	-0.693335866085348	-0.536608437273374	0.380165938676921	-0.768416299852437	0.00573904748413945	-0.258609158577237	1.54090659397789	1.54090659397789	-4.2778082333579	-4.2778082333579	0.725414689388404	0.725414689388404	-5.08545059290994	-4.64502745317545	-4.75110175967147	-4.98711830213508	-4.71634476442437	-4.71634476442437	-4.98283601518001	-4.94979257869068	-4.95802450129459
TCGA_TCGA-V4-A9EH	-2.64241300554385	723.221069550979	0.5750047370563	862.243091817257	-0.388987620203225	-0.869450988806746	-1.60566533174715	-1.93780741938414	-1.78422857129516	-1.67163104150292	-3.62774317420844	-3.43845232527497	-1.8689461389436	-2.19920891311198	-4.12461596410744	-1.14998762128292	-2.63458470621554	706.609454913693	-4.85047487557585	-1.65302601821133	-0.313171541568519	-0.992391041911136	-0.499782601020815	-0.716466479341682	-2.48902364967174	-1.70017721740138	-1.72233747064246	-2.66554973467618	-3.51853845225665	-3.37567005949754	-1.56963200810015	-3.7344199288564	-2.47025227263373	-2.74723025635629	-2.28189801301284	-2.28189801301284	-7.05361865546253	-7.05361865546253	-1.0187900495626	-1.0187900495626	-8.35738671739386	-7.6152578002294	-7.82532839081263	-8.21085940894014	-7.74121148641266	-7.74121148641266	-8.20217838860893	-8.14814628768135	-8.13954836425446
TCGA_TCGA-V4-A9EI	1.55194626458863	691.772747611985	2.52524849604768	824.753493447752	1.23374721557867	1.40492386044473	0.854221043657076	0.590250972435169	0.64870596022267	0.690378158923908	-0.727950603597349	-0.625952606979276	0.3445860052155	0.0819589947672137	-1.14155664870978	2.15031223434532	1.87521128641132	680.695486453991	1.40258484059449	1.93557849038834	1.88161826279361	1.44611375584962	1.09947831043584	2.00628271628906	1.90650079374627	0.983448088278312	0.917091590656874	0.314538310406764	-0.314229758112008	-0.111590423033934	0.879763908598724	-0.378322504487664	0.504402166661044	0.17000262850842	1.69504949843125	1.69504949843125	-4.65570102347231	-4.65570102347231	-0.198602901755409	-0.198602901755409	-5.54002038882361	-5.06372905310592	-5.17246384122768	-5.43002287118409	-5.13975133601232	-5.13975133601232	-5.42567140446659	-5.38962258883757	-5.40281214031457
TCGA_TCGA-V4-A9EJ	-1.26456077630965	716.678389765558	0.41702382773389	853.301636928491	-0.686699340815852	-0.810785493183826	-1.39896804545584	-1.65984486126303	-1.47704134325292	-1.3261035411184	-3.05349721986992	-2.75764928910632	-1.3698866077092	-1.59397455714638	-3.45792255446802	-0.815358199149328	-1.22213557252823	699.849063882457	-1.41145967746823	-1.55698840444102	-0.333612327226726	-0.85073458946655	-0.298875603344432	-1.23775184091817	-0.750313469545018	-1.36251670152184	-1.35483027971817	-2.02646012542853	-2.61892978330754	-2.56385613681083	-1.19095967107682	-2.81631686609149	-1.91532440306092	-2.04604088979492	-0.715576950860927	-0.715576950860927	-6.86602730396595	-6.86602730396595	-0.483505456763382	-0.483505456763382	-8.13071270510535	-7.40580858997677	-7.61584105491504	-7.99054555971465	-7.52973155028633	-7.52973155028633	-7.98183979613974	-7.92931612125209	-7.91744852674389
TCGA_TCGA-V4-A9EK	-2.17680967859819	714.242163878479	0.324886829510362	852.890374515802	-0.586477179829702	-0.992433174259997	-1.69181727320776	-2.022129481806	-1.81158021029086	-1.62796435349016	-3.74486100908992	-3.43418226383132	-1.69019237842293	-2.00039337688581	-4.24410810180286	-1.62516686160391	-2.74917903480134	699.058901627226	-1.85818429573095	-1.36494086207668	-0.307534890326036	-0.882003417981156	-0.465546647877241	-1.06503037661041	-1.38597949894791	-1.46597775405	-1.47520460402492	-2.40706274766824	-3.25407956344634	-3.11011401028319	-1.32542252523865	-3.46603185497304	-2.21214802565763	-2.48950206594337	-1.63628351825106	-1.63628351825106	-7.88786425094535	-7.88786425094535	-1.32040101643335	-1.32040101643335	-9.33777668920932	-8.50328507604111	-8.74833845017989	-9.1784196005075	-8.64654536069735	-8.64654536069735	-9.1682448575931	-9.10795278961314	-9.09194663328516
TCGA_TCGA-V4-A9EL	1.0408868226308	697.924321952251	2.65630082808812	833.47868868518	1.237937027936	1.52029130725723	0.94557293752162	0.639417467921193	0.651734204745715	0.656491197313924	-0.771246799206658	-0.741998002306343	0.165263694103636	-0.138241732704186	-1.2127247609044	2.22456800599137	1.80336607346795	689.078072936821	1.15343301993679	2.14145105152569	1.866826567915	1.38784361821315	1.12610869740217	2.09563175495674	1.37665348120716	0.869216758172206	0.786837958165989	0.0662785253448932	-0.680359546279926	-0.426894001144428	0.728945924735691	-0.74124546257195	0.300171537694399	-0.115896079114011	1.1602791713262	1.1602791713262	-4.88026466243678	-4.88026466243678	-0.0314186519138422	-0.0314186519138422	-5.80061854087543	-5.29758175929946	-5.41989256081833	-5.68901393063937	-5.37925139193837	-5.37925139193837	-5.68406877304103	-5.64638843963861	-5.6549614964097
TCGA_TCGA-V4-A9EM	-1.3699221546652	714.759361448248	1.21125418026563	847.108346247694	0.182879719700666	-0.0959851933362372	-0.767981070695449	-1.06151474185963	-0.924964738641639	-0.815654407888642	-2.55014841276027	-2.32933696072381	-0.988894119167794	-1.25083048229164	-2.98985148208927	0.452647648770527	-0.854634720427371	693.998670287855	-2.37011191406381	-0.445297702543203	0.481836361786481	-0.079894311568022	0.249692883975281	0.207335011193122	-0.542735655511166	-0.660916218179028	-0.688375354034396	-1.39358396610244	-2.05207878073365	-1.93146988474784	-0.592056612863831	-2.21102507641829	-1.23991168550582	-1.46625657609292	-0.425388060938821	-0.425388060938821	-6.52523121373279	-6.52523121373279	-0.587118761625186	-0.587118761625186	-7.7332336009911	-7.04778011936733	-7.23972340114457	-7.5966212718396	-7.1637302449215	-7.1637302449215	-7.58870069041398	-7.53868535810557	-7.53223890948674
TCGA_TCGA-V4-A9EO	-0.719822224941969	707.540743877192	1.11898316324682	844.719911006808	-0.0338955170833487	-0.23455321992068	-0.877204437963926	-1.13838826390826	-0.995787858302998	-0.892557319010422	-2.5080399618551	-2.29857850841108	-0.941676770708261	-1.17193638620217	-2.90989393728904	0.0201989307973302	-0.848999465239207	692.111107284988	-1.58988685325294	-0.244861737247801	0.310941711846504	-0.202351770987254	-0.0208277054211279	-0.171628286508053	-0.107658625555762	-0.71845922334219	-0.728909508824874	-1.34232867869758	-1.90486795672219	-1.82840919417483	-0.61170616010332	-2.06912049229572	-1.22569580339031	-1.38207734264613	-0.173337025596298	-0.173337025596298	-5.16134152799291	-5.16134152799291	-0.514819524999645	-0.514819524999645	-6.13601489831689	-5.6047535343691	-5.7324574801741	-6.01724939912403	-5.69073435640068	-5.69073435640068	-6.0120954983247	-5.97222372098582	-5.98233164342164
TCGA_TCGA-V4-A9EQ	1.7496901535351	724.165011025043	1.89694901444509	845.075410545399	0.75584848804237	0.845269947471446	0.318293891590707	0.0785356566386728	0.145446380527715	0.209060212170677	-1.08450483870369	-0.94746084482125	0.0199786544160157	-0.191313875121731	-1.44120880708059	1.17562316285548	1.75778427869616	697.687735715096	1.91342491196985	0.901602586823131	1.4882375292922	1.07046212708147	0.292589042070328	1.33888205458889	1.73012969442666	0.633270947404937	0.575750197962259	0.106924472150172	-0.381319787791909	-0.229493533269197	0.549688436893901	-0.438514899618694	0.250514696927847	-0.0016542972922583	1.82264022862147	1.82264022862147	-3.99087187760393	-3.99087187760393	1.12213849611327	1.12213849611327	-4.74434979604827	-4.33347319236354	-4.43242166085081	-4.65260838358195	-4.40000427740133	-4.40000427740133	-4.64861383300547	-4.61778666368259	-4.62547326314587
TCGA_TCGA-V4-A9ES	1.31579493857778	709.798028775738	1.28673065652517	846.758086466599	0.309898265080434	0.175230601902158	-0.37628296441563	-0.62133740258071	-0.480962685591243	-0.345837257833477	-1.89817418751118	-1.65728906594974	-0.391185267927077	-0.61292697468004	-2.28115759671172	-0.19931896100357	0.512694684019918	698.28236467227	-0.117157147546717	-0.111242592806096	1.011162409625	0.586094337260149	-0.213394953501832	0.562962372825739	1.22739878232103	0.148487242954954	0.107064563840912	-0.447465207321222	-0.996788075948518	-0.854828129832151	0.124365225214116	-1.08860172163273	-0.29921429540075	-0.544065518101881	1.27854066011756	1.27854066011756	-4.9726284778387	-4.9726284778387	0.671868791526307	0.671868791526307	-5.89936041575815	-5.3805123312757	-5.5190328468084	-5.79181197884498	-5.46703067595734	-5.46703067595734	-5.78613312744998	-5.74791855261508	-5.74789347809866
TCGA_TCGA-V4-A9ET	-0.79439294783042	729.14518436596	1.11135626678813	864.175427021389	-0.118632433356442	-0.0905497333972417	-0.718390307517834	-1.05061099157616	-0.987123300091724	-0.914971579408077	-2.51188725847791	-2.37822964294322	-1.17354139177894	-1.45489307841655	-2.94035705340742	-0.18096752782253	-0.520577469791636	711.795521846872	-0.0429853851777824	-0.685000929108689	0.290255948871474	-0.269494038920129	-0.238673882828623	-0.110589716469368	-0.751992061645091	-0.851059401759699	-0.890084666337778	-1.6469725317098	-2.35892261269359	-2.20253010814366	-0.820943887284584	-2.50303469620201	-1.46621555462377	-1.74787634248202	-0.741598035428787	-0.741598035428787	-5.72068349597881	-5.72068349597881	0.350517462141035	0.350517462141035	-6.77913811953011	-6.1778557682949	-6.34689239514759	-6.65970700709556	-6.27969003944386	-6.27969003944386	-6.65272802614609	-6.60888926176313	-6.60275876185913
TCGA_TCGA-V4-A9EU	1.00188891569262	694.150415215963	1.96636959562655	826.318430921419	0.525455645401925	0.765225941157449	0.180265612419404	-0.105375802528818	-0.0560443800545016	-0.0214500089619998	-1.43515155127777	-1.34745130022784	-0.338724417114531	-0.600935070192062	-1.83427109092148	0.143193852050671	1.19648132828285	683.173817420568	-0.0977134108463802	0.0950326650961841	1.03008373846518	0.499035182493543	0.25530001218931	0.673256511406663	-0.11244695041081	-0.0739325108409719	-0.113686514970628	-0.783194726391839	-1.42455012781681	-1.28640585405995	-0.0465239124430468	-1.55733933141464	-0.622758382950115	-0.870745368004209	1.26025575042179	1.26025575042179	-5.05754391468382	-5.05754391468382	-0.568684492662043	-0.568684492662043	-6.01524993594622	-5.49617333417127	-5.61799422799754	-5.89740130616859	-5.57963703761397	-5.57963703761397	-5.89250376028888	-5.85339114922323	-5.86538573101869
TCGA_TCGA-V4-A9EV	1.50462793169046	692.58775293324	2.07070247963422	831.665752511383	0.945218465547041	0.967801816288951	0.413888048410465	0.144423507544898	0.22271286814424	0.299250662344152	-1.17182007474728	-1.02209118498517	0.0836478781230383	-0.166139420093765	-1.57564472790898	1.27629073486428	1.27945116608228	686.031192340866	1.11957665285048	0.743863446468765	1.59375956897369	1.16073369983518	0.532877020825828	1.55030949627735	1.69516761300997	0.706645835594867	0.65006141881532	0.0829761182683078	-0.499825327521027	-0.325594158025113	0.633725122808891	-0.573558365573739	0.251771223588912	-0.03963206455341	1.55764888865304	1.55764888865304	-4.54296415497091	-4.54296415497091	0.0966390448772992	0.0966390448772992	-5.40414791881923	-4.93840870563195	-5.04667767334963	-5.29777604966739	-5.01310529577878	-5.01310529577878	-5.2934301166643	-5.25828211815888	-5.26978593689886
TCGA_TCGA-V4-A9EW	-1.85965352684671	722.850775620807	0.274499443014102	861.128609711649	-0.86358989169343	-1.07770840400297	-1.75752505587159	-2.04622457731107	-1.86846858753656	-1.72645592220942	-3.55485576325461	-3.298287903328	-1.80449292525886	-2.07230795521165	-3.99223722324934	-1.67541015452411	-2.06724048747099	706.793169432941	-2.87627006194572	-1.74207913900264	-0.628000825899176	-1.22158670926654	-0.749009831491005	-1.51687781728784	-1.87486324734726	-1.8225612133684	-1.81912305813708	-2.61969876558557	-3.32255188163565	-3.2458909037429	-1.63609496807097	-3.54310710311815	-2.48037186773077	-2.65204884285768	-1.56505429764844	-1.56505429764844	-6.9736751503006	-6.9736751503006	-0.617765888473511	-0.617765888473511	-8.25848709008285	-7.52238770526421	-7.73533760483701	-8.1159556500856	-7.64816430262775	-7.64816430262775	-8.10713069412095	-8.05377870083204	-8.04196180121296
TCGA_TCGA-V4-A9EX	1.85682630567526	697.69784606186	2.47093295986292	830.877828033291	1.00088934454902	1.3882656677115	0.847979806716028	0.580516412546203	0.605269264648131	0.617161828059613	-0.674396580400404	-0.626274307898005	0.261642759528979	0.00617992712574722	-1.06533858338868	1.77711446983485	2.0717929338604	687.138450765769	2.74772703861445	2.07832766378263	1.70601625034782	1.28220118105512	0.88650141090042	1.67459909329508	1.84649808035818	0.834060896024945	0.769987603419319	0.171266953660664	-0.449929127748266	-0.250344801955647	0.73443936717748	-0.513623947370699	0.35884474256691	0.0289439753423355	1.66502071931756	1.66502071931756	-3.84773600395435	-3.84773600395435	0.175321252606624	0.175321252606624	-4.58942622689587	-4.20196766013858	-4.27819178141981	-4.49246254896721	-4.26155423125904	-4.26155423125904	-4.48949463300251	-4.45952622142839	-4.47902682559114
TCGA_TCGA-V4-A9EY	-0.181040140348598	761.307112844763	0.639873062731014	862.837772984475	-0.372820240847264	-0.390921780291835	-0.908867639542719	-1.16004478914628	-1.01665139519372	-0.90842397579923	-2.54817442085217	-2.36490362418092	-1.12682708696455	-1.40476325873612	-2.97253787192649	-0.88304134738163	-0.263811118687501	713.401874614877	0.18332418685189	-0.221327957500906	0.245147037304868	-0.240198507873413	-0.637230731672556	-0.491712884669066	-0.101177888072558	-0.738570032027674	-0.772374025729261	-1.50184512435622	-2.19129774639177	-2.03348552687166	-0.713434708367771	-2.32395547563076	-1.32331018040371	-1.60477549358328	-0.0976753710174443	-0.0976753710174443	-6.21504652896684	-6.21504652896684	0.683142441127667	0.683142441127667	-7.35330023054417	-6.6934079783594	-6.89173819927769	-7.23006787700292	-6.80753353773533	-6.80753353773533	-7.22180924770792	-7.17437116036786	-7.15845170747812
TCGA_TCGA-V4-A9EZ	1.06201533163208	757.272824183615	0.494036903777308	865.742246585999	-0.754268921870537	-0.467181953027035	-0.91797226563026	-1.11506820980864	-0.978748071484981	-0.878359148138922	-2.24199384510045	-2.05416248476562	-1.04492300042953	-1.25745114947947	-2.58654373685766	-1.48848078397893	0.817625828231635	717.984928468605	0.349894134686201	-0.664386221420902	-0.0231488085061073	-0.474961148461227	-0.890076531684004	-1.12925357485962	-0.105017200142397	-0.935065194737441	-0.953422442578552	-1.5537112863243	-2.10526942549427	-2.00651079216968	-0.8683849389652	-2.2400647365984	-1.42532163104012	-1.61281157336885	0.59259739537781	0.59259739537781	-5.52025345010598	-5.52025345010598	1.36487343435355	1.36487343435355	-6.53106348488295	-5.94483034834532	-6.12123536377215	-6.42171698441996	-6.0462561801106	-6.0462561801106	-6.4143702468592	-6.37223853700673	-6.3579433118815
TCGA_TCGA-V4-A9F0	1.45440668465621	712.586621009111	2.04968279850635	845.3099467319	0.711439398417632	0.948922809496872	0.391242254984715	0.105578082370481	0.125039359975427	0.141968617004245	-1.17073410760978	-1.12848499439246	-0.176140050365528	-0.437461013747891	-1.55958223563469	0.793164840139446	1.48550225226072	699.316424346862	1.58070886457122	0.835724352342098	1.37119744599228	0.89416554741754	0.268226273386235	1.25334994689027	0.907262739884496	0.383387187081635	0.317800875931875	-0.313648797550323	-0.952541146645473	-0.757699328432684	0.298260275850458	-1.02771372478642	-0.125029484208937	-0.45106790473742	1.20443536331724	1.20443536331724	-3.82365860437518	-3.82365860437518	0.687266947079384	0.687266947079384	-4.55443472187617	-4.16582641138627	-4.2494682452538	-4.46158251920185	-4.22691681205563	-4.22691681205563	-4.45826948638251	-4.42859024755287	-4.44299140931217
TCGA_TCGA-V4-A9F1	2.20503720222161	695.481160427052	2.48230503395727	831.325931491335	0.906781443841557	1.42750673745428	0.908237992736929	0.667291512720718	0.69170368449494	0.702985474966935	-0.477584086739566	-0.416416593178654	0.354265399780833	0.127911241802554	-0.838879909770942	2.09905856958367	2.53883797520142	687.504030008512	2.43365520191182	2.31691762828268	1.60899209995927	1.2041553838719	1.00301690561136	1.51774288874463	2.03538824281357	0.784438604324738	0.729561758391156	0.207009500272997	-0.336217470042349	-0.169475722622067	0.70600055920334	-0.40132430832744	0.365976497801537	0.0886644944399334	1.7404370875144	1.7404370875144	-3.69879723201788	-3.69879723201788	0.342447673859562	0.342447673859562	-4.41288882844315	-4.04106101648519	-4.11293662199423	-4.31905780713217	-4.09800876909225	-4.09800876909225	-4.31626917706268	-4.28744278801119	-4.30706997887512
TCGA_TCGA-V4-A9F2	-1.07703689958428	740.289592213741	0.348210895096622	866.04390932592	-0.562040127345696	-0.874470036261777	-1.49858589190552	-1.76739336850606	-1.59009472336562	-1.4612668937665	-3.21182033090462	-2.98416463481195	-1.49200032978724	-1.74549053232095	-3.63101319854764	-1.58917929214872	-1.63451880884126	711.247733786078	-1.19192722096955	-1.1947647897089	-0.128936438535263	-0.674388070950517	-0.618073020643507	-0.892365676305852	-1.013516646445	-1.23352225141934	-1.25414765479447	-2.04115699132132	-2.76242277393821	-2.63037998909274	-1.14340236890847	-2.93434984158598	-1.87087573427308	-2.12023119598506	-0.864413858644257	-0.864413858644257	-5.83138546165464	-5.83138546165464	0.077116833400433	0.077116833400433	-6.91233837510349	-6.30056917591509	-6.47033973126709	-6.78946981211832	-6.40377094341527	-6.40377094341527	-6.78247265892418	-6.73775289732402	-6.73310336568128
TCGA_TCGA-V4-A9F3	1.35961577185826	686.246780329943	2.2842692697524	829.506027944048	0.865596838040192	1.07390135516512	0.482448928729465	0.203219452349135	0.260119729971914	0.317687227844871	-1.07958942017667	-0.940944057572253	0.0666054125569664	-0.165644039586459	-1.46691718564746	1.50032116815843	1.47564617043642	683.297112194244	1.5701397731858	1.28016098898214	1.4256495028174	0.962550320289329	0.892087077041659	1.35195838643885	1.22671191382716	0.476543167336873	0.427674234481412	-0.158852230614296	-0.747690203624985	-0.591517913314525	0.440695854119919	-0.842126515749122	0.00172067919904628	-0.26548950842606	1.31143605839637	1.31143605839637	-4.62499273578229	-4.62499273578229	-0.252462244068719	-0.252462244068719	-5.5047969649843	-5.03239799031324	-5.13875721694521	-5.39478877020216	-5.10752462204256	-5.10752462204256	-5.39054240178625	-5.35471000721065	-5.36885812181725
TCGA_TCGA-V4-A9F4	-3.17130599004721	727.221385673257	0.205732219182941	864.202046664796	-0.786634303774518	-1.19019110163101	-1.91490155112809	-2.25586206718793	-2.08657507727757	-1.96482658840583	-3.98191895196957	-3.77447002546184	-2.10414879962721	-2.4286535473959	-4.47878022397396	-1.80092433298385	-3.14774800932152	708.016639375566	-3.224817119519	-1.98263738335541	-0.63213620951339	-1.27873132583252	-0.695547440386421	-1.37558348159457	-2.46156198054136	-1.94443443046496	-1.95365058240527	-2.92667218519425	-3.79698395968241	-3.66269494796251	-1.77895662057309	-4.02806432477398	-2.73265531580265	-2.99975355052185	-2.31044147218934	-2.31044147218934	-7.30871255876686	-7.30871255876686	-1.10045549242056	-1.10045549242056	-8.65702782770886	-7.88657636777981	-8.10752077067533	-8.50665596454742	-8.01786406986306	-8.01786406986306	-8.49751004981568	-8.44156606595294	-8.43059136935498
TCGA_TCGA-V4-A9F5	3.13229954355416	717.550534951459	2.29532677726254	837.811799163147	1.06192906033358	1.40111635443663	0.983474249175714	0.757702528144486	0.798118306649644	0.838660766235034	-0.3463363954035	-0.259424757678861	0.582927150778183	0.364013691913075	-0.697079508342061	1.63523889114165	2.8970112547801	695.11332274558	3.75208493331784	2.09904612725184	2.06624818272097	1.74756542605344	0.508304996070846	1.93447415078806	3.22469563398632	1.41313787181712	1.33820232266207	0.89604114798046	0.397895745021627	0.603456933134355	1.23858652396293	0.391103691219861	1.06820334913203	0.741935310174192	2.86478295435362	2.86478295435362	-3.19164868310313	-3.19164868310313	1.49282289942823	1.49282289942823	-3.80402991953523	-3.48101884297919	-3.54782189216755	-3.72518731792628	-3.53129525171059	-3.53129525171059	-3.72256072694496	-3.69774834815466	-3.71166920828939
TCGA_TCGA-V4-A9F7	-1.83193642805556	723.361187164282	0.185177607329798	852.600913617794	-1.0381731961606	-1.07170629859108	-1.70930471337811	-1.99002278560538	-1.81199596224341	-1.69329152439473	-3.51432234784953	-3.29823486042246	-1.79698489812678	-2.07737685811971	-3.95841223403879	-1.91541090709644	-2.12829759894159	700.710177592324	-1.4705558793618	-1.32971952397792	-0.764269607613746	-1.32972218836112	-0.698071908081995	-1.86462121199098	-1.7124084122045	-1.89512731679183	-1.8807900367793	-2.73046319412298	-3.47392227343628	-3.39698266316264	-1.67870567681374	-3.71060580190906	-2.58480289898154	-2.76051417226059	-1.5420791113625	-1.5420791113625	-6.69045292584534	-6.69045292584534	-1.1669729952529	-1.1669729952529	-7.93431988999374	-7.23451747274265	-7.42467903910378	-7.79129995498101	-7.35182464194967	-7.35182464194967	-7.78348479237579	-7.73211753689958	-7.72969536285052
TCGA_TCGA-V4-A9F8	1.69044418631636	724.901545459546	1.96054460937807	848.068949524469	0.804363754556037	0.873446720858492	0.305193361717147	0.0401605060025623	0.0989274487442926	0.156760310066136	-1.24418570078328	-1.1447072318481	-0.128396361098896	-0.394573118072397	-1.64393924924703	0.723333892904662	1.4763330641483	702.109645030275	1.5141712109863	0.926046154593456	1.51813215494469	1.05742213175207	0.0669609060833609	1.46202467082502	1.21492955826002	0.563016543339736	0.490287235222869	-0.114834224327622	-0.73845468849415	-0.53241022455881	0.447076207433194	-0.796112602001205	0.0771159644131263	-0.262850191581831	1.38818158468298	1.38818158468298	-4.36108514990442	-4.36108514990442	1.02992732382601	1.02992732382601	-5.17886357866338	-4.72668350513177	-4.84185351106104	-5.081738214047	-4.80106048279573	-4.80106048279573	-5.07704867466874	-5.04345249571469	-5.04741195983445
TCGA_TCGA-VD-A8K7	-0.280517154822248	700.426270565975	0.596415144616291	860.58554096092	-1.15352872158201	-0.683772755532839	-1.3184545275317	-1.62100083078792	-1.53821044488158	-1.4607999241344	-2.98169317937458	-2.83160634739195	-1.76392500188272	-2.03705089810058	-3.38340895992296	-1.78795064576972	-0.73867583775806	710.5306310644	-0.661383841898047	-2.0842841455432	-1.09572492195674	-1.77085315854202	-0.485993750804346	-2.04326559452536	-3.16237085315397	-2.46069523702655	-2.44918189446646	-3.3503158257201	-4.12426414779543	-4.05870693554722	-2.21719287717093	-4.38501613190816	-3.20543724663655	-3.36934284197865	-2.51376274770335	-2.51376274770335	-6.35833221433999	-6.35833221433999	-0.996739468684399	-0.996739468684399	-7.54335035259213	-6.8799380624272	-7.05701264601075	-7.40581096446459	-6.99055499511288	-6.99055499511288	-7.39855177054603	-7.34968747924625	-7.34968500224917
TCGA_TCGA-VD-A8K8	2.14276781034732	690.057612393158	2.38181823457877	825.850133966013	1.03226967594459	1.35150915858856	0.842696274385151	0.593167402358035	0.639704018325437	0.685745252477263	-0.599696407236298	-0.481191782428974	0.387423214881134	0.160785500791039	-0.972846680530703	2.03441814837083	2.32413412268443	682.190176021115	2.36874134310501	1.37509085769851	1.69992302165165	1.28794330168871	0.954780834809166	1.66631326207484	2.03103150465874	0.858656365269379	0.805467657459548	0.302145648724686	-0.222029136025394	-0.0658261663216005	0.788614268504842	-0.29006980669786	0.452677603868958	0.19197877168793	1.90691097322893	1.90691097322893	-4.26373668821754	-4.26373668821754	0.103037316930604	0.103037316930604	-5.07726310550367	-4.64315516893881	-4.73813177011381	-4.97448252302222	-4.71168272741784	-4.71168272741784	-4.97070949205128	-4.93763635930283	-4.95261805854779
TCGA_TCGA-VD-A8K9	-2.00899490548658	717.412378857096	0.259342528758447	860.643255163604	-0.732129994288181	-1.12026305810349	-1.79903469283961	-2.08579211707103	-1.89090215676003	-1.74327959528385	-3.62348040199698	-3.35876774291905	-1.75495597133455	-2.02118782143969	-4.06801962440007	-1.47320616519799	-2.49288321042398	704.472504138549	-2.7663897227847	-1.74356521732844	-0.524060683826056	-1.11056129289752	-0.572390973344901	-1.29096245157327	-1.6102912058854	-1.69978710851688	-1.6986067495542	-2.51091496684546	-3.23117015735191	-3.14317974426577	-1.52564638768358	-3.44797047447823	-2.36362943943773	-2.55230448057991	-1.7478902498029	-1.7478902498029	-6.51411108324759	-6.51411108324759	-0.817867881069501	-0.817867881069501	-7.72328930413774	-7.04084694214696	-7.22839242726162	-7.58510266795556	-7.15563179905755	-7.15563179905755	-7.57738311126054	-7.52740060373536	-7.5235316168798
TCGA_TCGA-VD-A8KA	-2.15196367679159	733.716135155911	0.146258968898528	864.656457863966	-0.736946922676202	-1.23716267593302	-1.91834292980189	-2.18591455654571	-1.97313032978037	-1.81443754083879	-3.70099198362544	-3.41690831389935	-1.8325112407725	-2.09552856521407	-4.1430944446407	-1.54979905471011	-2.42836525134784	708.000395388779	-3.67419810256988	-1.94480306841706	-0.532241173238799	-1.13495165841658	-0.740467791694254	-1.28388193658777	-1.83833529783543	-1.74604520259484	-1.7475560012087	-2.53260564862934	-3.22535312213509	-3.14517897938193	-1.57526996525171	-3.43855495826623	-2.3932330911791	-2.56875569818991	-1.65433701066843	-1.65433701066843	-6.95298588634541	-6.95298588634541	-0.499104887306847	-0.499104887306847	-8.23269405993972	-7.49804231919278	-7.71198650474902	-8.09130733996614	-7.62383230726683	-7.62383230726683	-8.08243365709756	-8.02926088216323	-8.01645384868743
TCGA_TCGA-VD-A8KB	-2.39529667897355	731.209365088119	0.274744612549487	866.951301278591	-0.747860745905729	-1.07485501710754	-1.74835776962912	-2.06171045074265	-1.89797777830143	-1.76869015999025	-3.6735463863194	-3.45054916739897	-1.95486612959479	-2.26413502881864	-4.14754533465317	-1.47212892661961	-2.33897742178702	711.822935748763	-3.59505137476422	-2.15041342519168	-0.596077094309685	-1.24309145785927	-0.707946145050527	-1.27584418109976	-2.4044646727923	-1.90858030283305	-1.9192673441069	-2.81917853935509	-3.62118100781431	-3.50424620281666	-1.75087228138172	-3.84192796300872	-2.6443532412235	-2.88119891876384	-2.19197477308046	-2.19197477308046	-7.44889310118934	-7.44889310118934	-0.649649129530552	-0.649649129530552	-8.81509255196389	-8.02531898676289	-8.26053963011283	-8.66629301828577	-8.16151110140819	-8.16151110140819	-8.65650923479345	-8.59962149563721	-8.58210723840469
TCGA_TCGA-VD-A8KD	2.15000268479454	691.061771341053	2.18965055962277	833.481333959742	0.65488234443711	1.15364480094313	0.634614671124076	0.359208167313808	0.382058631711206	0.416689126575369	-0.878509765130679	-0.797221396913421	0.0368229188697988	-0.220736927992246	-1.26457626224177	1.130954084884	2.12216952857761	690.880249772401	2.37045700249136	0.879309892638094	1.27527180610052	0.814199047297512	0.563374094000392	1.07078074210935	1.05697581676758	0.328883373064251	0.277422858335355	-0.344403413474518	-0.9654967170138	-0.795132197536582	0.285331426384176	-1.05834572792803	-0.171232290493671	-0.461531625026017	1.19169862703907	1.19169862703907	-4.5486845568703	-4.5486845568703	0.101880745158	0.101880745158	-5.41077316345621	-4.94434520006395	-5.05297645576109	-5.30436766359663	-5.01918956042577	-5.01918956042577	-5.30000584896222	-5.26481650206371	-5.2761923449078
TCGA_TCGA-VD-A8KE	-2.00408575387172	732.242835505132	0.499618369747552	854.679153981561	-0.631043791440531	-0.779319690033044	-1.44761838465456	-1.74203422444131	-1.58037736162943	-1.46246862125768	-3.28491796656731	-3.06818046644696	-1.57842351374265	-1.8581045592847	-3.73451228109897	-1.11821243832092	-1.859293989817	701.796002072223	-1.44065302896182	-0.728473664820064	-0.279258706565756	-0.821331082764977	-0.560253945762661	-1.1196849749423	-1.03242807919499	-1.36793721444694	-1.37159834123457	-2.14938693629892	-2.84872142895477	-2.74990282422109	-1.22262766532826	-3.04553704164279	-1.99965840129871	-2.20086650014466	-0.98478697402311	-0.98478697402311	-6.69525901311587	-6.69525901311587	-0.626176685416731	-0.626176685416731	-7.93274888470779	-7.22830100578412	-7.42774947742187	-7.79368834113181	-7.34786761785753	-7.34786761785753	-7.78544603274956	-7.73415968751625	-7.72596672194941
TCGA_TCGA-VD-A8KF	1.58886638464648	683.109764465309	1.77315793507321	828.230270396542	0.272270612248073	0.651594032978366	0.0930480560949563	-0.158173496069008	-0.0920087070896343	-0.0187744533744629	-1.27590598164088	-1.09127585359473	-0.126979360268823	-0.296702339530016	-1.60066439990324	0.627248832519151	1.57898246859604	682.343677926023	1.49183358616496	0.145281073952317	0.853575133819882	0.423984969170238	0.382488895690392	0.273890475950976	1.05520514283445	-0.0116823789527114	-0.024293907941753	-0.456171569524541	-0.863783406358432	-0.812783503612315	0.0621028520475078	-0.989461875121675	-0.375935665987999	-0.481545809180195	1.72706687334075	1.72706687334075	-4.33558411613049	-4.33558411613049	-0.0734017572314276	-0.0734017572314276	-5.1636989604745	-4.72277728335496	-4.81824700458787	-5.05869486791634	-4.79219636066896	-4.79219636066896	-5.05490926946463	-5.0212645709294	-5.03719685879873
TCGA_TCGA-VD-A8KG	-1.6549131280175	730.89696821077	0.467420404471928	859.580999854835	-0.469040233448804	-0.839773946025351	-1.49414182730437	-1.78257176536352	-1.60475525071825	-1.46113524869354	-3.30698062735529	-3.05180575160421	-1.52861903173092	-1.79989593550153	-3.75268683114318	-1.08561348813539	-1.8853143272777	705.030843556974	-1.98536990269022	-1.36278627487465	-0.160361936585	-0.725035801032498	-0.548734986056027	-0.811766900686186	-1.13250379334244	-1.29917415299349	-1.31189024855564	-2.08087894149743	-2.77786404301326	-2.66970998975145	-1.17870361435543	-2.96460754321194	-1.92691180518247	-2.14082274451383	-1.13282140778241	-1.13282140778241	-6.65016086685778	-6.65016086685778	-0.39316910082035	-0.39316910082035	-7.87686689990669	-7.17576902975481	-7.37695532702964	-7.74011092842122	-7.29526273063831	-7.29526273063831	-7.73178219205065	-7.68088097443706	-7.67080052219344
TCGA_TCGA-VD-A8KH	0.54257656592965	709.144874912648	1.26887194979679	843.282751725324	-0.178567778817171	0.0922408340246983	-0.485487783566219	-0.745003378658105	-0.635608688394152	-0.538193297685125	-2.03068989166828	-1.83552973528412	-0.708248258771144	-0.93790614134656	-2.41256760054623	-0.393886673578483	0.531403155138701	696.385051661368	-0.285211374780515	0.325700534902799	0.427182126019844	-0.0295737942530734	-0.193925781574177	-0.352482516390233	0.338266696662387	-0.495359536465483	-0.513096394887802	-1.12016046278889	-1.68742470929587	-1.58671939699451	-0.425634401808317	-1.82773362635985	-0.989635231844135	-1.1799135295749	0.793984613358927	0.793984613358927	-5.68709830242631	-5.68709830242631	0.104901557618546	0.104901557618546	-6.74309918804248	-6.14748944930695	-6.31080126859617	-6.62226835369516	-6.24760089493164	-6.24760089493164	-6.61554835610985	-6.57190603211157	-6.5687952041471
TCGA_TCGA-VD-A8KI	1.20878780918996	731.362867883174	1.96671992234415	844.94218943591	0.916848821756841	0.780514066366871	0.23306500694977	-0.00397950192658847	0.0894630739272047	0.158346664769204	-1.26647454001126	-1.12982188664898	-0.0771951950998084	-0.321973964780175	-1.66074611640932	1.23429507787225	1.31894030088147	697.028082419979	0.124292446154157	1.24622442488982	1.57601279088832	1.11640041308164	0.348086503130448	1.59781465422967	1.34811347120412	0.627046986336652	0.559692612971322	0.00644581643561659	-0.565827670402596	-0.38313113864559	0.526326493423186	-0.626444146268575	0.178361753933478	-0.124278157864196	1.46272783599192	1.46272783599192	-4.58142911152056	-4.58142911152056	0.833427017237445	0.833427017237445	-5.43936237988145	-4.96367297259934	-5.08612617226415	-5.33797977266146	-5.04215591951705	-5.04215591951705	-5.33298584091752	-5.29771106585406	-5.30094742204996
TCGA_TCGA-VD-A8KJ	-1.15335838251432	714.045420209262	0.885226188193092	862.512964296068	-0.547313955893175	-0.459591382655908	-1.13473296249224	-1.43014070000144	-1.33328560339646	-1.26338664458616	-2.85162630359897	-2.70956798562204	-1.54958904544425	-1.82892683761556	-3.27603568281906	-0.518649594041144	-0.991460869483809	709.109622058656	-1.78483323253294	-1.33215285900189	-0.458647510112529	-1.11419524859995	-0.139132698905892	-0.965909276774532	-2.29870768555732	-1.78756104637807	-1.79864224978563	-2.63518900413515	-3.37911274477716	-3.28016542071235	-1.63171863270324	-3.59474591915961	-2.47872537159118	-2.68503938111512	-2.12649414016023	-2.12649414016023	-6.13038291224374	-6.13038291224374	-0.639117238460007	-0.639117238460007	-7.27180657254165	-6.63154489362818	-6.80366949642419	-7.139818759725	-6.73852853721171	-6.73852853721171	-7.13275539848918	-7.08566091796104	-7.08477697903407
TCGA_TCGA-VD-A8KK	2.0097589739766	721.164991587228	1.9267390648797	845.445868407089	0.637007705086571	0.962299099882325	0.460481541829707	0.215989554850075	0.275984954012884	0.336526968074121	-0.971970339118594	-0.847167118780834	0.0530398749535412	-0.179253000471216	-1.34232168365921	1.07452683885374	2.1103808769832	700.435589746038	2.17417167385486	1.39585658930305	1.47215816061867	1.07898457199926	0.31911136766193	1.19205120000426	1.91367470548009	0.666858590406644	0.60494983775036	0.0699719382356405	-0.487069861426244	-0.302390244631866	0.563203029772667	-0.538856323156261	0.240983753884333	-0.0630539059766888	1.85183589847237	1.85183589847237	-4.53729860465184	-4.53729860465184	1.17501508994081	1.17501508994081	-5.38316810517621	-4.90989569209549	-5.03595146055553	-5.28488499831034	-4.98875943569661	-4.98875943569661	-5.27971887117603	-5.24484544891203	-5.24503563124982
TCGA_TCGA-VD-A8KL	1.09522839250695	714.794798065164	1.82755472989549	853.804659633471	0.351389256423463	0.703972577890174	0.125502763429998	-0.154717262941953	-0.125236948116713	-0.0830002847503772	-1.37432557366987	-1.27060126091143	-0.396680662274475	-0.631000509695508	-1.7446378411478	1.03219192900663	1.43402309356846	705.074500097702	1.22077748443989	0.661561892283818	0.890920144439839	0.395040303557643	0.36213501083365	0.670038811815353	0.45075891798909	-0.120849077286237	-0.168993712953973	-0.767485967667845	-1.35329602563256	-1.20491060693555	-0.146143538185187	-1.45407140529342	-0.610495167498708	-0.868187444063097	0.454519312355496	0.454519312355496	-4.62814266527047	-4.62814266527047	0.763509440909009	0.763509440909009	-5.49496489253967	-5.01450569134505	-5.13802971967107	-5.39246965507074	-5.09374662126728	-5.09374662126728	-5.38743299177284	-5.3517962566892	-5.35517767195509
TCGA_TCGA-VD-A8KM	2.35704347675336	697.917926708619	2.44464086101422	835.721915031896	0.683570514119826	1.3347759080458	0.847872930508371	0.59447315536328	0.608665834713485	0.638434350905412	-0.506727166706019	-0.399141987188487	0.244542473773333	0.0361170022371065	-0.852095744280915	2.15635028050784	2.83619677486488	691.01752761703	3.50407437271439	1.87913278458621	1.26204295731257	0.811116623544225	1.20858852135405	1.12779613754565	1.28287266710786	0.345223120367123	0.299170186267352	-0.247025164130697	-0.794647943166274	-0.651131400535984	0.311306729333407	-0.885076422785873	-0.0989959431167236	-0.345298098086577	1.11962339736465	1.11962339736465	-4.56806890498033	-4.56806890498033	0.237429156795441	0.237429156795441	-5.43165641302115	-4.96200150083828	-5.07383288678479	-5.32601259686914	-5.03781548819417	-5.03781548819417	-5.3215060984487	-5.28620203246824	-5.29590061640059
TCGA_TCGA-VD-A8KN	0.464823717833243	706.475360802444	1.81153167659856	841.854624739646	0.460090580904525	0.623866948761459	0.0342853714237941	-0.241594811407867	-0.188189647670725	-0.145998948773428	-1.50213106216456	-1.38457849918029	-0.386983292924207	-0.611313088032204	-1.87662313315833	1.00942463894934	0.985782947610639	692.91262509615	0.232441882167964	0.358337125589955	0.954210867488871	0.454354058231313	0.491403702110691	0.705591349079649	0.414863858491611	-0.0678089669695523	-0.106252454356634	-0.683751536258478	-1.24246152014514	-1.12021545927636	-0.0567193024401267	-1.35845274191872	-0.544366421572163	-0.762935961594269	0.823235726677483	0.823235726677483	-4.65033021406076	-4.65033021406076	0.116695664517577	0.116695664517577	-5.5295391444719	-5.05146663734869	-5.16522373828349	-5.42195378026908	-5.12862492445929	-5.12862492445929	-5.41737018936147	-5.38142923672807	-5.39135803751862
TCGA_TCGA-VD-A8KO	-2.20955531952499	725.144499359479	0.00438510973060341	865.389023035436	-1.31250245978808	-1.34994490148702	-2.06187402525898	-2.3590989151481	-2.18599846486695	-2.06865240698935	-3.88885149225768	-3.67908747369465	-2.09814604493437	-2.36973215961549	-4.32366268476741	-2.39368006768048	-2.7864015983231	709.898033261759	-0.900981365405973	-1.33710764063125	-1.08049466981166	-1.66433245641814	-0.894186041583738	-2.24724485810039	-2.11750525806709	-2.24354902425955	-2.22633816664968	-3.110005174673	-3.87672889279948	-3.80054702475458	-2.01312922695163	-4.12378455224307	-2.96093635218967	-3.13851080679946	-2.19720333703261	-2.19720333703261	-6.13307305259905	-6.13307305259905	-0.912864726225407	-0.912864726225407	-7.27859755574827	-6.64010615368086	-6.80777562603064	-7.14454050919673	-6.74605973206239	-6.74605973206239	-7.13768276478823	-7.09050928605424	-7.09248143572145
TCGA_TCGA-VD-AA8M	-1.92156598986273	743.724763929315	0.355555739643773	861.622806341895	-0.692900246134502	-0.85080388223823	-1.48335998104421	-1.79424523408046	-1.63701074292876	-1.51826737541913	-3.40690570278194	-3.20954984743294	-1.69728137605359	-2.01141517719274	-3.88215099848237	-1.47366499385677	-2.01264671134653	709.173285078609	-0.518637180414681	-0.986282980786565	-0.311696333081743	-0.86851623653821	-0.712968404618044	-1.13435438490783	-1.25291892558149	-1.43564272720752	-1.45137500858925	-2.33470203232747	-3.14098134768979	-2.99412557182953	-1.32377564749377	-3.33291695622226	-2.14405536137094	-2.42195296388758	-1.40008049037864	-1.40008049037864	-6.93938775074404	-6.93938775074404	-0.474375515192683	-0.474375515192683	-8.21645014653015	-7.48315369183831	-7.69685945520563	-8.07541984570297	-7.60874045665376	-7.60874045665376	-8.06655522544862	-8.01348875931373	-8.00059329086821
TCGA_TCGA-VD-AA8N	2.66051484897123	733.870512048943	2.05577020917636	847.459971342189	0.763275784954123	1.13059224362174	0.693700156801875	0.460119806064563	0.48811603344738	0.513554479364887	-0.640822859496592	-0.57812932334511	0.212236580471333	-0.0109573633311086	-0.987041134908707	1.11473214763069	2.6516761331042	703.269324824346	3.58692523021007	1.46828694615574	1.66224734450987	1.27657054194024	0.291378424975189	1.4444199578447	2.09966420726066	0.866216274383226	0.794818261327684	0.293054424957344	-0.242309292836533	-0.0472459290250833	0.728367818559811	-0.274526336620391	0.466165815411861	0.149924748318488	2.21577310703814	2.21577310703814	-3.45142585871724	-3.45142585871724	1.60234473345169	1.60234473345169	-4.10660823105281	-3.75329373493374	-3.83439699271454	-4.02528296244017	-3.80976914088936	-3.80976914088936	-4.02203429304863	-3.99531647554123	-4.00478252828098
TCGA_TCGA-VD-AA8O	0.557671778874031	726.27366704256	1.6278843303699	849.427592928025	0.543196584594835	0.572563731256869	0.00471902092585363	-0.260724874765161	-0.152766856437762	-0.0675525696435133	-1.68568562055998	-1.54300441049699	-0.371930168044268	-0.670178922773089	-2.13388512529816	0.950368153318595	0.559653374256049	701.948867617158	0.329617215623072	1.47142949826534	1.22099356653845	0.783644715131548	0.209813846457185	1.05653270828357	1.39474660349097	0.331872325147354	0.269895940892953	-0.427674970187837	-1.13337430810347	-0.91309063349143	0.241598472947662	-1.21092213909485	-0.216371102799124	-0.583854790244147	0.533118463628337	0.533118463628337	-5.52216626891111	-5.52216626891111	0.480532105373097	0.480532105373097	-6.54506935866737	-5.96532406448839	-6.12701153387477	-6.42912421472648	-6.0632719113829	-6.0632719113829	-6.42245574822428	-6.3801191643199	-6.37513659234218
TCGA_TCGA-VD-AA8P	1.16051387121712	715.054445436612	1.72920219130071	848.50296602208	0.304346649210958	0.601180258969837	0.0377840218195953	-0.22295627976479	-0.175467087148012	-0.126261062099984	-1.38874734882233	-1.2669919054574	-0.296770412139619	-0.499838628584569	-1.73600476351683	0.944445457269354	1.23512639257297	699.407510127516	2.41296830603102	0.875968878706598	0.924693680781274	0.493058881937772	0.244103019231426	0.558400728500224	1.21858954736926	0.0567327591702373	0.0216511026213464	-0.468628902655703	-0.951247414857601	-0.839436619187797	0.0509781307536663	-1.04677617818442	-0.346126945482237	-0.543221388666118	1.0252026777288	1.0252026777288	-3.79032328251647	-3.79032328251647	0.774671708598416	0.774671708598416	-4.51425701446723	-4.12876808533982	-4.21227392605572	-4.42247765992919	-4.18946690510505	-4.18946690510505	-4.41916618295076	-4.38975333047144	-4.40365493479697
TCGA_TCGA-VD-AA8Q	0.500323376821904	756.273075391669	0.398453013807661	866.349472789187	-1.03267741721289	-0.563805110734792	-1.03857962320244	-1.27921113714657	-1.17083378919963	-1.08738443614129	-2.48763412933403	-2.32813489909992	-1.29926836805019	-1.52873706763482	-2.84532803016714	-1.95107438829073	0.449027220619623	718.828340036446	1.26086088091438	-0.730742376616286	-0.328132428063129	-0.801697956617679	-0.945048058218796	-1.62059359091799	-0.666085982893903	-1.28553947778298	-1.29709419706209	-1.98968181686993	-2.61563498166239	-2.51161006946398	-1.18457946365989	-2.77513734033814	-1.84690692900088	-2.04909174017966	0.199411182069992	0.199411182069992	-5.83989803451267	-5.83989803451267	1.02045637359356	1.02045637359356	-6.9097490371717	-6.28986187139737	-6.47583825904308	-6.79378541166362	-6.39700776746618	-6.39700776746618	-6.78604289846936	-6.74146331449306	-6.72674584796192
TCGA_TCGA-VD-AA8R	-3.65151905246986	741.759959306577	-0.284986648810119	872.961757637221	-1.23138937002406	-1.79541361323294	-2.58686634887041	-2.90560773409259	-2.69509105068741	-2.57424001367613	-4.67551224735964	-4.49185166828889	-2.66260202290793	-3.01256767943493	-5.18844325910996	-3.11371405267841	-4.32924719813933	714.909794277399	-4.93360119872266	-2.16336665317778	-1.23648967648662	-1.95646560832051	-1.24249241607344	-2.12415151712231	-3.75869662680551	-2.69828624025728	-2.69727174300991	-3.79855782980154	-4.76400410636368	-4.63482294643449	-2.471438240467	-5.03903305909393	-3.59216975114942	-3.8622652925109	-3.4851207125026	-3.4851207125026	-6.96263606299814	-6.96263606299814	-1.43517793906834	-1.43517793906834	-8.25644386087962	-7.52779433697416	-7.72652596662814	-8.10797571756187	-7.65007205343637	-7.65007205343637	-8.09980420262611	-8.04635794389561	-8.04331150737357
TCGA_TCGA-VD-AA8S	-2.13707552490098	735.186415462082	0.792987825997606	862.180167130369	-0.278756265843663	-0.520865747785744	-1.19300219267036	-1.49261216598758	-1.34217921237364	-1.22082774814014	-3.01170333762573	-2.7677923111505	-1.42697279674851	-1.69495922273663	-3.46005732232182	0.253454230204372	-1.43148688045748	705.6073158414	-2.05373483892948	-0.595992313534245	-0.0940463076075582	-0.697019517698909	0.231612489791146	-0.483146959538815	-1.36294323750509	-1.31166764181723	-1.33078707173046	-2.1270835832438	-2.85285129178699	-2.73349998838042	-1.20299073062257	-3.04084300200942	-1.96350775183631	-2.19556981934772	-1.67950173075332	-1.67950173075332	-7.31340138222861	-7.31340138222861	-0.545719567542991	-0.545719567542991	-8.6551340978625	-7.87994479366072	-8.110403909886	-8.50882674419492	-8.01354482853043	-8.01354482853043	-8.4992431725691	-8.44338397519976	-8.4264928005368
TCGA_TCGA-VD-AA8T	0.825546443527027	701.177089991161	1.52360406161444	844.561894399076	-0.142337526243985	0.417136570853124	-0.13677101148436	-0.402821718119791	-0.366337445006638	-0.336715202742197	-1.56122278040899	-1.45940530807418	-0.563559164170951	-0.765502786894408	-1.90115307195389	0.420173952981951	1.1564938575132	696.731828010099	1.55225500183169	0.299438705182954	0.381957585530456	-0.0852096904393034	0.245096852517475	-0.294046539509518	0.307317646096155	-0.555898003001862	-0.569311620179649	-1.12480566110719	-1.63898888664549	-1.56225018054543	-0.472546603274583	-1.78232108982578	-1.01482880951142	-1.1671005812677	0.561966542719351	0.561966542719351	-4.23728829244402	-4.23728829244402	0.149880723860688	0.149880723860688	-5.04568537029323	-4.61422298439229	-4.70871483318349	-4.94358869176481	-4.68235027630974	-4.68235027630974	-4.93983425597121	-4.9069676233671	-4.92179056960006
TCGA_TCGA-WC-A87T	-3.1218805332003	734.921635318878	-0.0468908990288469	868.607108692826	-1.27712382029329	-1.41072196776297	-2.11126039779953	-2.41661336646115	-2.24647186478311	-2.15299526156929	-4.07316907956764	-3.91730137121836	-2.35408952085437	-2.68698082995131	-4.56090298034018	-2.12327047900144	-3.17342993360958	713.275444080358	-3.49044708491504	-1.55075070033967	-1.18407577682442	-1.83561404750434	-0.896205911134754	-2.17467870768647	-2.89487466416541	-2.49224280525692	-2.48331833156857	-3.49061136528685	-4.37164722384946	-4.26345179980427	-2.265835676366	-4.63352176927056	-3.30795975289351	-3.54083948070024	-3.07593554502696	-3.07593554502696	-6.96147688581609	-6.96147688581609	-1.22290629126817	-1.22290629126817	-8.25226267820696	-7.52213527674647	-7.72436601900053	-8.10538731542409	-7.6452322965892	-7.6452322965892	-8.09705444129989	-8.04366255755644	-8.03838965978542
TCGA_TCGA-WC-A87U	-2.34825487913917	727.513892354477	0.253437283550255	862.674458225268	-0.890763207228127	-1.06762312080098	-1.75289235270493	-2.04666584398564	-1.8651249078687	-1.7449670773718	-3.64235806165078	-3.43010866641283	-1.8840617056711	-2.18485874243891	-4.11141967526776	-1.46371843824307	-2.51274897308635	707.696173656548	-2.11911787962152	-1.0415643296963	-0.67521628860875	-1.26966033718288	-0.502609925554201	-1.5195192594006	-1.84075967474202	-1.86726791525695	-1.86828469466593	-2.78542349731243	-3.60403259687141	-3.48510665564209	-1.69542750056474	-3.82972726494517	-2.60727844694894	-2.84818004509776	-2.19848102201322	-2.19848102201322	-6.88017187734525	-6.88017187734525	-0.994495291919017	-0.994495291919017	-8.15406640146414	-7.43143171299946	-7.63358581781834	-8.00992094595913	-7.5536342947951	-7.5536342947951	-8.00158011699389	-7.94884123459389	-7.94218911049536
TCGA_TCGA-WC-A87W	-3.06672634632795	693.908232844335	0.381740150361067	856.738510388469	-0.708760341075257	-1.15068696386361	-1.93602868086174	-2.30958373562052	-2.14097133358821	-1.97574172042891	-4.0158079255532	-3.71475988967862	-1.91587618510232	-2.18783412756755	-4.48601012689222	-1.34519270811028	-3.47509674021667	697.887778078955	-2.02537131426263	-1.91325312591577	-0.622019759630272	-1.22834180658129	-0.399020477299881	-1.32777314928048	-1.80221168021987	-1.83271389883992	-1.82306866461644	-2.67046310986547	-3.41573223803276	-3.33818684172849	-1.62462135367086	-3.653893261492	-2.525122345324	-2.70158839692385	-2.1945895895048	-2.1945895895048	-6.87738650796044	-6.87738650796044	-1.49461357742614	-1.49461357742614	-8.15746112863652	-7.43893423013311	-7.63257960095935	-8.00963304488263	-7.5590841301661	-7.5590841301661	-8.00168379872446	-7.94885777109401	-7.94752129928734
TCGA_TCGA-WC-A87Y	1.63380805118967	684.908642440337	1.9384827355026	827.875842030937	0.700741493696225	0.769773736820213	0.204380113666648	-0.0508118119153851	0.051702218053844	0.151224297796292	-1.31203904181089	-1.10774846820049	-0.000573912768770057	-0.220429068775381	-1.6938609709053	0.926488510444318	1.2082699670434	681.824490985921	0.91045837467641	0.584646497090085	1.25571948194887	0.802938604228662	0.615149260810644	1.04480458335082	1.20143507691656	0.333520205212496	0.295720481466604	-0.26370267533443	-0.817045508098583	-0.686948307842342	0.331074707245371	-0.923177017559464	-0.12168641736796	-0.34968442028828	1.33422157387418	1.33422157387418	-4.86669933976552	-4.86669933976552	-0.347101992064485	-0.347101992064485	-5.78894260879649	-5.28983831709531	-5.40621165890021	-5.6751633061345	-5.36995032651337	-5.36995032651337	-5.67048975631182	-5.63284209281067	-5.64492040042241
TCGA_TCGA-WC-A880	-2.04760237874268	724.655557455288	0.36661185045228	851.092483395594	-0.876227895341773	-0.882241503615117	-1.52695338965628	-1.81418990539477	-1.64700361838564	-1.5278082813948	-3.31405033554485	-3.08014062500453	-1.59993708283651	-1.85600176497727	-3.74536130335562	-1.1305181993485	-1.90956421851798	697.978422982274	0.0433944578463676	-0.855663494173901	-0.5402612501306	-1.05854904945279	-0.412337300384958	-1.5785859782707	-0.936378778145592	-1.56757648714065	-1.55313749563404	-2.30928985513032	-2.97448112626027	-2.90919779083143	-1.37067216539069	-3.19126451338018	-2.1818503337303	-2.33362607215979	-1.09231937550647	-1.09231937550647	-6.59688051700082	-6.59688051700082	-0.95930085788148	-0.95930085788148	-7.82204216004232	-7.13128149223453	-7.32043043885598	-7.68175364307321	-7.2473395200591	-7.2473395200591	-7.67397191108868	-7.62334428073432	-7.61991760560703
TCGA_TCGA-WC-A881	-2.19946221489438	734.679236987472	0.273667722359462	868.693913572044	-0.974960734728536	-0.971403172585119	-1.61514004905359	-1.93310586795007	-1.78437779453514	-1.66418611566091	-3.53840624531104	-3.33549155442751	-1.87717893482165	-2.19051130541419	-4.01086962384642	-1.48644529972212	-2.04763039129106	715.423885440364	-1.88486136283978	-0.935907465440309	-0.604653869618133	-1.15999266766708	-0.790032469920957	-1.55431269741259	-1.43328637100582	-1.7176615630405	-1.72632163129063	-2.61640983778358	-3.41980074658113	-3.28389683219012	-1.58428712470262	-3.62162258189214	-2.4315484509206	-2.69459979852549	-1.81233422396806	-1.81233422396806	-7.33957165039084	-7.33957165039084	-0.285388537353756	-0.285388537353756	-8.68229901562766	-7.90216679368972	-8.13824131361222	-8.5375948830246	-8.03738373672448	-8.03738373672448	-8.52775632054955	-8.47175891719853	-8.45178685672336
TCGA_TCGA-WC-A882	0.577797398705228	733.267040683861	1.33081790265724	861.900569427022	-0.0300894729518697	0.234115765643743	-0.296494743553569	-0.53859317548987	-0.457243964403082	-0.381843832039551	-1.67142182228951	-1.48613985316677	-0.582714206498698	-0.765825659163221	-2.00897759214452	0.905732750396883	1.18735262763969	709.505190467635	1.3418543845863	0.321125749197906	0.533852123653458	0.0640198840564401	0.408008864635965	0.0569543499498934	0.468323403826692	-0.411838860717354	-0.443486242524711	-0.979899351229132	-1.4918775415765	-1.38523008101546	-0.392937232298148	-1.60439345544908	-0.855031321282339	-1.04868208475895	0.376902343779975	0.376902343779975	-5.14262820919	-5.14262820919	1.0444662635593	1.0444662635593	-6.0933653065586	-5.55240493787724	-5.70532295120987	-5.98642933871394	-5.64417787989306	-5.64417787989306	-5.98011124486226	-5.94071462116054	-5.93459709814702
TCGA_TCGA-WC-A883	2.6750264961388	700.090959371797	2.01850230853509	850.653267787125	0.152810227009962	1.05370838255738	0.607032066389	0.383904830940041	0.393545091469186	0.413265268699471	-0.5893322039219	-0.496461267937172	-0.0159009661618827	-0.207083245176033	-0.902501555325812	1.80907589311526	3.08147009170549	704.748500375707	3.30401124535472	1.10181446352246	0.700932294230142	0.238720315288112	1.0209556189219	0.344049641062554	0.753480858693698	-0.227722800126325	-0.262636874643958	-0.818598866344851	-1.35685697194968	-1.23507088737293	-0.2232273724638	-1.46528132382123	-0.682482138938827	-0.899070579424061	0.344691629578127	0.344691629578127	-4.38538480329032	-4.38538480329032	0.729716393836409	0.729716393836409	-5.21129783136138	-4.7586369641028	-4.86994567114236	-5.11163224876656	-4.83235792461169	-4.83235792461169	-5.10712402247929	-5.07328267178729	-5.08010324507621
TCGA_TCGA-WC-A884	-1.74497345715387	717.436440501499	1.24199214583924	852.044810657044	0.136609933822592	-0.0213462960962046	-0.688402992068281	-1.03346088753107	-0.932650142803227	-0.845640363185486	-2.66851369053315	-2.50670017533072	-1.13976030513532	-1.45691872567685	-3.15284502860866	0.363392386312793	-1.18193354304226	699.621558163584	-0.261980268311885	-0.45833637505186	0.451690512178133	-0.123547769855735	0.23348987551647	0.214341307093115	-0.714901263232191	-0.721949805423086	-0.761925981699368	-1.61643608804894	-2.42509757195407	-2.24242164150712	-0.688211641180652	-2.58288674316287	-1.40831406183627	-1.73467084692813	-1.037760479924	-1.037760479924	-6.76203988153961	-6.76203988153961	-0.699252220216491	-0.699252220216491	-8.01187961696479	-7.30040914733596	-7.50183855027579	-7.87142828873913	-7.42116635302745	-7.42116635302745	-7.86310415738744	-7.81130615546917	-7.80303679028601
TCGA_TCGA-WC-A885	-0.706957086872536	737.628495223781	0.418303278033918	854.428493196545	-0.511734607467347	-0.680626627647073	-1.22117280952494	-1.44666102121171	-1.22998460599201	-1.06097881820426	-2.84197302857859	-2.53678305873497	-1.09594686786961	-1.33719466753159	-3.26307068910296	-0.596085104869958	-0.958262359679736	702.755207357643	-0.35118333778499	-0.234986365313978	0.081994181847072	-0.33958763297232	-0.434043284945601	-0.806705374173841	0.654980035444437	-0.745816394700933	-0.753078886239873	-1.39213106999582	-1.98492834498128	-1.88248253629106	-0.658817973586445	-2.13469572588852	-1.25711358354207	-1.45261545472207	-0.0699291161071184	-0.0699291161071184	-6.7141331932374	-6.7141331932374	0.0980299686929319	0.0980299686929319	-7.94520228159023	-7.23312227103723	-7.44560416726334	-7.8112860976408	-7.35599054548464	-7.35599054548464	-7.80244603791957	-7.75117568062479	-7.73509683689369
TCGA_TCGA-WC-A888	1.30663489425542	699.607706489709	2.20558266827609	838.891665509865	0.810016841391377	1.13529119418607	0.598295361403361	0.30644616563165	0.338111125498855	0.381965025607068	-0.995446062770205	-0.888744033125034	0.0197889155857665	-0.234824511429341	-1.39495077971546	1.71325431676022	1.77199972925802	692.993347100468	1.62050532694342	1.25133291227048	1.44568114002361	0.991982553627286	0.83750351119578	1.38526641112352	1.33998184466745	0.514572621290834	0.453935712017003	-0.168609826917213	-0.801953642733982	-0.610568293476723	0.435555818007483	-0.878952916267874	0.0168530818798387	-0.303452170821953	1.13804967683594	1.13804967683594	-4.96409213397028	-4.96409213397028	0.282609710534953	0.282609710534953	-5.89454926253975	-5.37962093794086	-5.51121321090089	-5.78421533307626	-5.46440033131603	-5.46440033131603	-5.7788544427717	-5.74061933024947	-5.74481247022048
TCGA_TCGA-WC-A88A	0.644133849793166	706.952430427082	1.31125351721168	840.373187335	0.201722794158703	0.197978505840401	-0.355522345925847	-0.6043356397885	-0.467869155549055	-0.34067399120535	-1.88313393386763	-1.63003654225344	-0.419893725200426	-0.628738544854535	-2.26326061531082	0.36942715934561	0.514754739330337	691.501591840906	0.595272081191777	-0.023582139610807	0.818864711159333	0.392896064632049	0.151149365162335	0.29083056805615	1.12965114894901	-0.0365963588688902	-0.0613064846269926	-0.593669446200839	-1.10743169650747	-1.00310047832952	-0.00560134432628279	-1.22297152671573	-0.470186889874644	-0.65969611906798	1.11406199790446	1.11406199790446	-5.56005902036201	-5.56005902036201	0.148073524212504	0.148073524212504	-6.59384166823722	-6.01231786757867	-6.17025631607859	-6.47494405873663	-6.10978287977003	-6.10978287977003	-6.4684536531494	-6.42576400512458	-6.42381041979192
TCGA_TCGA-WC-AA9A	1.52180505488521	711.065168807223	1.65985806967109	844.548925162068	0.305833111540353	0.639728044181736	0.118091002564676	-0.132556348401848	-0.0589237948835679	0.00415683995624105	-1.37248276929718	-1.247953338063	-0.24811742869752	-0.492407970178133	-1.75535067229401	0.56218352840762	1.35040111123277	698.924353925853	1.93908188415322	0.897341099623247	1.02136882633731	0.604153841991276	0.149347095757787	0.583043259471868	1.34982550162007	0.176785171820058	0.132752320318926	-0.461450298991394	-1.05255809462728	-0.891773256182693	0.141175803143906	-1.14261056930376	-0.29737754733383	-0.572101451499628	1.10586141854466	1.10586141854466	-4.55600537337964	-4.55600537337964	0.586870891868298	0.586870891868298	-5.41288788829903	-4.94195226311006	-5.0590565604336	-5.30999499103706	-5.0188896988717	-5.0188896988717	-5.30524387854236	-5.27010473584157	-5.27626706247873
TCGA_TCGA-WC-AA9E	-2.00358042343092	730.952223681456	-0.0752682326445235	870.680936909653	-0.74921668435143	-1.56116828357532	-2.29210944829355	-2.56594992072953	-2.31280352814697	-2.12512498741361	-4.16631229510596	-3.86362672538533	-1.99900425478897	-2.2782441702797	-4.62730351078002	-2.72689564513253	-3.40256160107475	712.388288916564	-4.10665549008669	-2.11674624066328	-0.493873159247138	-1.10407367738718	-1.15697833994973	-1.24488599353532	-1.95770565982268	-1.72991918185705	-1.74306749710796	-2.62404297747276	-3.41590363628459	-3.28961644818098	-1.59241493853352	-3.62282766054546	-2.4459273102474	-2.69455216056918	-1.82922072652989	-1.82922072652989	-6.32553207552537	-6.32553207552537	-0.435561731551581	-0.435561731551581	-7.49749491988683	-6.83354926004203	-7.01844741969381	-7.36454370939919	-6.94567249807149	-6.94567249807149	-7.35691946930708	-7.30841973878976	-7.30290877906914
TCGA_TCGA-YZ-A980	1.00670491912691	700.739099709326	1.52386982478426	839.244523350107	0.205486906007808	0.267149509078103	-0.30851938388028	-0.566360945735787	-0.444411366103352	-0.342703703040948	-1.89962500156379	-1.70660124794151	-0.552885654436321	-0.806289265952485	-2.30585964105233	-0.0804980853662728	0.468427502117913	692.136787612598	-0.717955309501742	0.349460938166015	0.646110125661726	0.121573554558873	0.239931087061344	0.250382526910042	-0.134646768324191	-0.425400090738736	-0.457727231275153	-1.17501653358905	-1.85463328096271	-1.71257018940217	-0.381408134038568	-1.99994592962291	-1.00698537870857	-1.26461657244301	0.165187434400084	0.165187434400084	-5.6034966242095	-5.6034966242095	-0.511519695224308	-0.511519695224308	-6.65345640937888	-6.07200526580491	-6.22098252356805	-6.52910398038435	-6.16780818264682	-6.16780818264682	-6.52303253073082	-6.47987811124665	-6.48433701948862
TCGA_TCGA-YZ-A982	-2.29410326142452	708.290545012319	1.05718238699186	852.681663579923	-0.0893977512109545	-0.311003308247091	-1.05608350966762	-1.42011882021931	-1.2980837360653	-1.17883709697302	-3.12615120153954	-2.91660811273538	-1.36527293504247	-1.68382794995649	-3.62319165218006	-0.0118548057646375	-2.05569046723394	698.680188259415	-1.11093528564317	-0.245979349933723	0.183756934606543	-0.376416273253167	-0.0626778169354936	-0.17764068262196	-0.667360676397094	-0.945295490838765	-0.970266643707703	-1.81024447533913	-2.59325978697496	-2.43789206623367	-0.869108966992406	-2.76845657000019	-1.62004302569849	-1.90647861425134	-1.38156441984775	-1.38156441984775	-6.90869964984858	-6.90869964984858	-0.9242560581297	-0.9242560581297	-8.18651986090076	-7.46011601364549	-7.66481534240856	-8.04253452714587	-7.58323107882824	-7.58323107882824	-8.03408047592577	-7.98114489614674	-7.97338895546784
TCGA_TCGA-YZ-A983	-1.82160344326849	729.037209315309	0.293423057627265	858.939908573461	-0.90757829782962	-0.947145469548526	-1.60261293310971	-1.9055894362748	-1.74832259055473	-1.63706336249357	-3.46212060854253	-3.26880860176812	-1.73579339532673	-2.02472880969782	-3.91265528127175	-1.76859787158206	-2.16532496754828	706.132253278944	-0.494853253543742	-0.850293616141155	-0.534584694502377	-1.07306760087425	-0.735800564166025	-1.54023530212101	-1.21668053022192	-1.61167225304363	-1.61173681823939	-2.46442211074047	-3.22901279387863	-3.11555107170719	-1.45397753436801	-3.43755067257173	-2.2970461207108	-2.52501722743405	-1.39896694258655	-1.39896694258655	-6.24604517712637	-6.24604517712637	-0.691993157245658	-0.691993157245658	-7.40787788562136	-6.75489462253385	-6.93168413392174	-7.27402909441993	-6.86423367704824	-6.86423367704824	-7.26676717113827	-7.21880240581066	-7.21700813665288
TCGA_TCGA-YZ-A984	0.784089522383075	718.409139003177	1.56695491723235	852.755374374733	0.230183942048124	0.425525106743543	-0.138129865207607	-0.411545704140937	-0.355216274443948	-0.297376607206462	-1.66194672011452	-1.53346851341487	-0.586206516428484	-0.825352663588197	-2.04083755558007	0.566108150885694	1.02289938232031	703.72291611844	0.104453867273651	-0.113227099006685	0.69227806793698	0.1617969569657	0.198723237358243	0.409296185231684	-0.128233775840923	-0.392924962241574	-0.434367152018034	-1.06515945174449	-1.66833717879194	-1.53433309214252	-0.381914969996829	-1.7905539617428	-0.912641804178745	-1.15239292056714	0.209008704939056	0.209008704939056	-5.07479181104388	-5.07479181104388	0.47203321546315	0.47203321546315	-6.02158843847561	-5.49266450525717	-5.63274113258709	-5.91125781325706	-5.58065377216214	-5.58065377216214	-5.90552170748432	-5.86650540268906	-5.86729300874671
TCGA_TCGA-YZ-A985	1.50738640302465	719.194563679195	1.50755560120726	847.078566414283	0.170618984870803	0.393656446587964	-0.174955829370542	-0.421940264266933	-0.324507872793427	-0.216703596542896	-1.61228218175994	-1.40328486178893	-0.350343893255904	-0.557417392793832	-1.96958188812153	0.0841361063379803	1.27075742542648	700.155246754323	1.52825065225335	0.625921477740537	0.896520263696976	0.479662878475258	-0.177744524225186	0.327641488749617	1.1829565256934	0.0523888775905366	0.0175714169948249	-0.479066188148062	-0.966398073854984	-0.851806399199974	0.0473972253053632	-1.06015325289937	-0.353868399201932	-0.555334361129478	1.49620464568903	1.49620464568903	-5.05432963279452	-5.05432963279452	0.940552115028241	0.940552115028241	-5.99140592584298	-5.46125133493439	-5.6081919285136	-5.88481805117877	-5.55065175797212	-5.55065175797212	-5.87876284896665	-5.83999950791456	-5.83610027132539
[truncated: 26 more columns]
